# Supplementary material for: Genomic surveillance for multidrug-resistant or hypervirulent Klebsiella pneumoniae among United States bloodstream isolates
Source: BMC Infect Dis. 2022 Jul 7;22:603. doi: 10.1186/s12879-022-07558-1 (PMC9263067; doi:10.1186/s12879-022-07558-1)
Supplement: Supplementary file 16 — Additional file 16: Table S4. Characteristics of NCBI bloodstream isolates. [file 12879_2022_7558_MOESM16_ESM.xlsx]

## Sheet: Sheet1
Table S4. Characteristics of NCBI bloodstream isolates
strain	BioSample	Institute	Year	Location	species	species_match	contig_count	N50	largest_contig	total_size	ambiguous_bases	QC_warnings	ST	virulence_score	resistance_score	num_resistance_classes	num_resistance_genes	Yersiniabactin	YbST	Colibactin	CbST	Aerobactin	AbST	Salmochelin	SmST	RmpADC	RmST	rmpA2	wzi	K_locus	K_locus_problems	K_locus_confidence	K_locus_identity	K_locus_missing_genes	O_locus	O_type	O_locus_problems	O_locus_confidence	O_locus_identity	O_locus_missing_genes	AGly_acquired	Col_acquired	Fcyn_acquired	Flq_acquired	Gly_acquired	MLS_acquired	Phe_acquired	Rif_acquired	Sul_acquired
SRR15167019	SAMN20203235	Massachusetts State Public Health Lab	2021	USA	Klebsiella pneumoniae	strong	1900-04-28	179029	702769	5721282	no	-	ST101	1	2	9	11	ybt 9; ICEKp3	172	-	0	-	0	-	0	-	0	-	wzi137	unknown (best match = KL17)	?-	None	0.9999	KL17_07_wzy,KL17_08_wctR,KL17_10_wctT,KL17_11_wctU,KL17_14_wzx	O1v1	O1	none	Very high	0.9802		aac(6')-Ib;aadA2^;rmtF*?	-	-	-	-	-	CatB4.v1	arr-2	sul1
SRR14864084	SAMN19776164	Arizona State Public Health Laboratory	2021-04-18	USA	Klebsiella pneumoniae	strong	93	211270	361008	5519495	no	-	ST101	1	2	7	7	ybt 9; ICEKp3	183	-	0	-	0	-	0	-	0	-	-	KL17	none	Very high	0.9999		O1v1	O1	none	Very high	0.9803		aac(3)-IIa.v1^;aac(6')-Ib-cr.v2	-	-	-	-	-	CatB4.v1	-	-
SRR12509601	SAMN15868590	Hackensack-Meridian	2016	USA: Northeast	Klebsiella pneumoniae	strong	277	82663	291780	5319177	no	-	ST105	1	2	3	3	ybt 14; ICEKp5	151-1LV	-	0	-	0	-	0	-	0	-	wzi383	unknown (best match = KL102)	?-	None	0.9914	KL102_04_wza,KL102_05_wzb,KL102_06_wzc,KL102_07_wbaP,KL102_08_wzy,KL102_09,KL102_10,KL102_11,KL102_12,KL102_13,KL102_14,KL102_15_wzx	unknown (best match = O2v2)	unknown	?-	None	0.9837	O1/O2v2_05_wbbN,O1/O2v2_06_wbbO,O1/O2v2_07_kfoC,O1/O2v2_08_gmlC,O1/O2v2_09_gmlB	-	-	-	qnrS1	-	-	-	-	-
SRR10728181	SAMN13622066	University of Pittsburg	2018	USA: Pittsburgh,	Klebsiella pneumoniae	strong	130	203773	513070	5649789	no	-	ST105	1	1	6	6	ybt 14; ICEKp5	134	-	0	-	0	-	0	-	0	-	wzi383	KL102	none	Very high	0.9925		O2v2	O2	none	Very high	0.9845		-	-	-	qnrS1	-	-	-	-	sul1
SRR8199636	SAMN10435723	University of Pittsburg	2017	USA: Pittsburgh,	Klebsiella pneumoniae	strong	1900-05-11	110340	474454	5462931	no	-	ST105	0	1	7	13	-	0	-	0	-	0	-	0	-	0	-	wzi383	KL102	none	Very high	0.9924		unknown (best match = O2v2)	unknown	?-	None	0.9865	O1/O2v2_01_wzm,O1/O2v2_02_wzt,O1/O2v2_03_wbbM,O1/O2v2_04_glf,O1/O2v2_05_wbbN,O1/O2v2_06_wbbO,O1/O2v2_10_gmlA	aac(3)-IIa.v1^;aac(6')-Ib-cr.v2;aadA*;strA.v1^;strB.v1	-	-	qnrB1.v2^	-	-	CatB4.v1?;catA1*?	-	sul2
SRR5666608	SAMN07212911	CDC	2015-05-18	USA	Klebsiella pneumoniae	strong	49	441608	1206235	5647350	no	-	ST105	0	2	5	8	-	0	-	0	-	0	-	0	-	0	-	wzi383	KL102	none	Very high	0.9924		O2v2	O2	none	Very high	0.9845		aac(3)-IIa.v1;aac(6')-33;ant(2'')-Ia	-	-	-	-	-	-	-	sul1;sul1
SRR16203809	SAMN22060961	CFSAN	2020	USA: MA	Klebsiella pneumoniae	strong	1900-03-01	310055	1016138	5262209	no	-	ST105-3LV	0	0	7	13	-	0	-	0	-	0	-	0	-	0	-	-	KL108	none	Very high	0.9964		O1v2	O1	?	Good	0.9896		aac(3)-IId^;aac(6')-Ib-cr.v2;aadA16*;strA.v1*;strB.v1*	-	-	qnrB6^	-	-	-	arr-3	sul1;sul1;sul2
SRR16203811	SAMN22060946	CFSAN	2020	USA: MA	Klebsiella pneumoniae	strong	1900-06-02	86819	272945	5256371	no	-	ST105-3LV	0	1	8	14	-	0	-	0	-	0	-	0	-	0	-	-	KL108	none	Very high	0.9964		O1v2	O1	?	Good	0.9896		aac(3)-IId^;aac(6')-Ib-cr.v2;aadA16*;strA.v1*;strB.v1*	-	-	qnrB6^	-	-	-	arr-3	sul1;sul1;sul2
SRR5387289	SAMN06438880	Houston Methodist Hospital	2015-01-30	USA: Houston	Klebsiella pneumoniae	strong	107	174598	474937	5482002	no	-	ST106-1LV	1	0	0	0	ybt 4; plasmid	329-2LV	-	0	-	0	-	0	-	0	-	-	KL16	none	Very high	0.9937		O1v1	O1	none	Very high	0.9854		-	-	-	-	-	-	-	-	-
SRR5385977	SAMN06438697	Houston Methodist Hospital	2014-10-27	USA: Houston	Klebsiella pneumoniae	strong	1900-05-06	168690	728772	5522531	no	-	ST106-1LV	1	1	3	2	ybt 4; plasmid	329-2LV	-	0	-	0	-	0	-	0	-	-	KL16	?-	Good	0.9923	KL16_07_wzx	O1v1	O1	none	Very high	0.9854		-	-	-	-	-	-	-	-	-
SRR14449318	SAMN19016641	Hackensack-Meridian	2017	USA	Klebsiella pneumoniae	strong	296	97810	243868	5722261	no	-	ST1061	0	2	5	5	-	0	-	0	-	0	-	0	-	0	-	wzi149	unknown (best match = KL62)	?-	None	0.9933	KL62_06_wzc,KL62_11_wzy,KL62_12,KL62_13,KL62_14,KL62_15_wzx	unknown (best match = O1/O2v2)	unknown	?-	Low	0.9844	O1/O2v2_07_kfoC,O1/O2v2_10_gmlA	ant(2'')-Ia	-	-	qnrS1	-	-	-	-	sul1
SRR10116672	SAMN12745741	University of Pennsylvania	2015	USA: FL	Klebsiella pneumoniae	strong	52	370379	988857	5396123	no	-	ST107	0	2	2	2	-	0	-	0	-	0	-	0	-	0	-	wzi21	KL21	*	Very high	0.9853		O1v1	O1	none	Very high	0.9771		-	-	-	qnrS1	-	-	-	-	-
SRR16952083	SAMN23168032	Virginia Division of Consolidated Laboratory Services	2021	USA	Klebsiella pneumoniae	strong	1900-05-02	167693	383029	5386765	no	-	ST1087-1LV	0	2	1	1	-	0	-	0	-	0	-	0	-	0	-	wzi33	KL64	?-	Good	0.9985	KL64_08_wcoV,KL64_12_wcoT,KL64_13_wcsF	O1v1	O1	none	Very high	0.9921		-	-	-	-	-	-	-	-	-
SRR15569603	SAMN09266902	Washington University	2017	USA: St. Louis, MO	Klebsiella pneumoniae	strong	117	176528	712728	5458898	no	-	ST11	0	0	8	10	-	0	-	0	-	0	-	0	-	0	-	wzi243	KL13	none	Very high	0.9906		O3b	O3b	none	Very high	0.9906		aadA*;aadA2	-	-	-	-	-	cmlA5;floR.v2*	arr-2	sul1;sul2
SRR12902542	SAMN16558029	CDC	2016	USA	Klebsiella pneumoniae	strong	94	247437	778615	5482764	no	-	ST11	0	3	4	5	-	0	-	0	-	0	-	0	-	0	-	wzi27	KL27	none	Very high	1		O2v2	O2	none	Very high	0.9844		aac(3)-IId^;aac(6')-Ib'.v1;aadA*	-	-	qnrB19^	-	-	-	-	-
SRR14449624	SAMN19016513	Hackensack-Meridian	2018	USA	Klebsiella pneumoniae	strong	1900-08-14	79459	206480	5499044	no	-	ST11	1	1	9	12	ybt 10; ICEKp4	26	-	0	-	0	-	0	-	0	-	wzi75	unknown (best match = KL107)	?-+*	None	0.8704	KL107_05_wzb,KL107_06_wzc,KL107_08,KL107_09,KL107_10	unknown (best match = O2v2)	unknown	?-	Low	0.9845	O1/O2v2_07_kfoC,O1/O2v2_08_gmlC	aac(3)-IId^;aac(6')-Ib-cr.v2^;aph3-Ia.v1^	-	-	qnrB1.v2^	-	mphA	-	arr-3	sul1
SRR5467430	SAMN06812645	JCVI	2014	USA:	Klebsiella pneumoniae	strong	1900-03-28	172809	714627	5326763	no	-	ST11	0	1	8	9	-	0	-	0	-	0	-	0	-	0	-	wzi177	KL125	*	High	0.9039		O3b	O3b	none	Very high	0.9905		aac(3)-IIa.v1^;aac(6')-Ib-cr.v2	-	-	-	-	mphA	CatB4.v1;catII.2*	-	-
SRR6844969	SAMN08720195	Columbia University	2012	USA: New York	Klebsiella pneumoniae	strong	150	130147	317769	5720387	yes (1)	ambiguous_bases	ST11	1	1	7	11	ybt 10; ICEKp4	71-1LV	-	0	-	0	-	0	-	0	-	wzi64	KL64	?	Good	0.9999		O2v1	O2	none	Very high	0.9864		aac(3)-IV;aadA2;aadA^;aph(4)-Ia	-	-	qnrS1	-	-	cmlA1*	-	sul1;sul3
SRR12509235	SAMN15868421	Hackensack-Meridian	2016	USA: Midwest	Klebsiella pneumoniae	strong	172	156456	455478	5696535	no	-	ST11	2	2	8	8	ybt 17; ICEKp10	267-2LV	clb 3	19	-	0	-	0	-	0	-	wzi27	KL27	none	Very high	1		O2v2	O2	none	Very high	0.9844		aadA2^;aph3-Ia.v1^	-	-	-	-	mphA	-	-	sul1
SRR12509441	SAMN15869058	Hackensack-Meridian	2016	USA: Midwest	Klebsiella pneumoniae	strong	146	191285	725327	5702884	no	-	ST11	2	2	8	8	ybt 17; ICEKp10	267-2LV	clb 3	19	-	0	-	0	-	0	-	wzi27	KL27	none	Very high	1		O2v2	O2	none	Very high	0.9844		aadA2^;aph3-Ia.v1^	-	-	-	-	mphA	-	-	sul1
SRR14449340	SAMN19016621	Hackensack-Meridian	2018	USA	Klebsiella pneumoniae	strong	244	146244	349571	5978470	no	-	ST11	2	2	8	8	ybt 17; ICEKp10	267-2LV	clb 3	19	-	0	-	0	-	0	-	wzi27	KL27	?-	Good	1	KL27_07_wcaJ	O2v2	O2	none	Very high	0.9844		aadA2^;aph3-Ia.v1^	-	-	-	-	mphA	-	-	sul1
SRR5467370	SAMN06812600	JCVI	2014	USA: Ohio	Klebsiella pneumoniae	strong	1900-03-15	313228	523369	5518992	no	-	ST11	2	2	5	4	ybt 17; ICEKp10	267-2LV	clb 3	19	-	0	-	0	-	0	-	wzi27	KL27	none	Very high	1		O2v2	O2	none	Very high	0.9844		-	-	-	-	-	-	-	-	sul3
SRR5467429	SAMN06812644	JCVI	2015	USA: North Carolina	Klebsiella pneumoniae	strong	1900-05-31	199273	523098	5639818	no	-	ST11	2	2	8	9	ybt 17; ICEKp10	267-3LV	clb 3	19	-	0	-	0	-	0	-	wzi27	KL27	none	Very high	1		O2v2	O2	none	Very high	0.9844		aadA2^;aph3-Ia.v1^	-	-	-	-	mphA	-	-	sul1;sul3
SRR5467438	SAMN06812638	JCVI	2015	USA: Ohio	Klebsiella pneumoniae	strong	1900-06-02	184139	523098	5638509	no	-	ST11	2	2	8	9	ybt 17; ICEKp10	267-2LV	clb 3	19	-	0	-	0	-	0	-	wzi27	KL27	none	Very high	1		O2v2	O2	none	Very high	0.9844		aadA2^;aph3-Ia.v1^	-	-	-	-	mphA	-	-	sul1;sul3
SRR6793812	SAMN08623803	Stanford	2015-01-26	USA: Palo Alto	Klebsiella pneumoniae	strong	177	152315	506420	5511283	no	-	ST11	0	2	7	9	-	0	-	0	-	0	-	0	-	0	-	wzi24	KL24	?	Good	1		O2v1	O2	none	Very high	0.9852		aac(3)-IIa.v1^;aac(6')-Ib'.v1;rmtC	-	-	qnrB9.2^	-	mphA	-	-	sul1*
SRR13088921	SAMN16842834	Wadsworth Center	2019	USA	Klebsiella pneumoniae	strong	60	272323	1132743	5549623	no	-	ST11	1	2	7	8	ybt 16; ICEKp12	277-1LV	-	0	-	0	-	0	-	0	-	wzi24	KL24	?-	Good	0.9998	KL24_13_wcuG	O2v1	O2	?-	Good	0.9853	O1/O2v1_06_wbbO	aac(3)-IId^;aac(6')-Ib3^	-	-	qnrS1	-	-	CatB4.v1	-	sul1^
SRR1196679	SAMN02581326	Broad Institute	2012	USA: North Carolina	Klebsiella pneumoniae	strong	177	128849	712926	5399400	no	-	ST11	0	2	7	11	-	0	-	0	-	0	-	0	-	0	-	wzi177	KL125	*	High	0.9039		O3b	O3b	-	High	0.9896	O3b_02_manB	aac(3)-IIa.v1^;aadA*	-	-	-	-	-	CatB4.v1?;catII.2*	-	-
SRR1197659	SAMN02581326	Broad Institute	2012	USA: North Carolina	Klebsiella pneumoniae	strong	166	143291	836403	5398467	no	-	ST11	0	2	7	11	-	0	-	0	-	0	-	0	-	0	-	wzi177	KL125	*	High	0.9039		O3b	O3b	-	High	0.9896	O3b_02_manB	aac(3)-IIa.v1^;aadA*	-	-	-	-	-	CatB4.v1?;catII.2*	-	-
SRR1203985	SAMN02581326	Broad Institute	2012	USA: North Carolina	Klebsiella pneumoniae	strong	288	48870	167792	5403658	no	-	ST11	0	2	7	11	-	0	-	0	-	0	-	0	-	0	-	wzi177	KL125	*	High	0.9039		O3b	O3b	-	High	0.9896	O3b_02_manB	aac(3)-IIa.v1^;aadA*	-	-	-	-	-	CatB4.v1?;catII.2*	-	-
SRR1204077	SAMN02581326	Broad Institute	2012	USA: North Carolina	Klebsiella pneumoniae	strong	289	46555	167774	5401984	no	-	ST11	0	2	7	11	-	0	-	0	-	0	-	0	-	0	-	wzi177	KL125	*	High	0.9039		O3b	O3b	-	High	0.9896	O3b_02_manB	aac(3)-IIa.v1^;aadA*	-	-	-	-	-	CatB4.v1?;catII.2*	-	-
SRR6793832	SAMN08623811	Stanford	2015-09-15	USA: Palo Alto	Klebsiella pneumoniae	strong	185	129568	270263	5519677	no	-	ST11	1	2	6	5	ybt 9; ICEKp3	192-1LV	-	0	-	0	-	0	-	0	-	wzi209	KL47	none	Very high	0.994		OL101	OL101	?-	Good	0.9499	OL101_05_wbbL,OL101_09_glycosylhydrolase	rmtB	-	fosA3	-	-	-	-	-	-
SRR15569604	SAMN09266895	Washington University	2017	USA: St. Louis, MO	Klebsiella pneumoniae	strong	97	167921	712583	5457508	no	-	ST11	0	1	9	11	-	0	-	0	-	0	-	0	-	0	-	wzi243	KL13	none	Very high	0.9905		O3b	O3b	none	Very high	0.9903		aadA*;aadA2	-	-	-	-	-	cmlA5;floR.v2*	arr-2	sul1;sul2
SRR7160693	SAMN09205476	University of Virginia Health System	2013-11-01	USA: Virginia	Klebsiella pneumoniae	strong	143	123187	562724	5578821	no	-	ST11	0	2	9	11	-	0	-	0	-	0	-	0	-	0	-	wzi177	KL125	*	High	0.9039		O3b	O3b	none	Very high	0.9905		aac(6')-Ib'.v1*;aadA*	-	-	-	-	mphA	catII.2*	-	sul1
SRR14634804	SAMN19317618	Utah Public Health Laboratory	2021-05-12	USA	Klebsiella pneumoniae	strong	1900-03-31	299206	1197744	5736864	no	-	ST111	1	0	0	0	ybt 14; ICEKp5	147	-	0	-	0	-	0	-	0	-	wzi63	KL63	none	Very high	0.9935		O1v2	O1	none	Very high	0.9928		-	-	-	-	-	-	-	-	-
SRR1582889	SAMN03024604	University of Virginia Health System	2009-02	USA: Virginia	Klebsiella pneumoniae	strong	1900-04-29	173732	430224	5606175	no	-	ST1116	0	2	2	2	-	0	-	0	-	0	-	0	-	0	-	wzi130	KL58	none	Very high	0.9982		O3b	O3b	none	Very high	0.9927		-	-	-	-	-	-	-	-	-
SRR9209168	SAMN11476182	MIT	2018-11	USA: Cambridge,	Klebsiella pneumoniae	strong	1900-05-22	178561	518549	5419327	no	-	ST1165	0	0	5	5	-	0	-	0	-	0	-	0	-	0	-	wzi286	KL45	none	Very high	0.9998		O2v2	O2	?-	Good	0.984	O1/O2v2_07_kfoC	aadA2	-	-	-	-	-	cmlA4*	-	sul1;sul2
SRR9209169	SAMN11476183	MIT	2018-11	USA: Cambridge,	Klebsiella pneumoniae	strong	1909-01-09	2846	13899	5839634	no	N50	ST1165	0	0	4	4	-	0	-	0	-	0	-	0	-	0	-	-	unknown (best match = KL45)	?-+	None	0.9805	KL45_03_wzi,KL45_04_wza,KL45_06_wzc,KL45_08_wcaJ,KL45_15_rmlB,KL45_19_ugd	unknown (best match = O2v2)	unknown	?-	None	0.9841	O1/O2v2_01_wzm,O1/O2v2_03_wbbM,O1/O2v2_05_wbbN,O1/O2v2_06_wbbO,O1/O2v2_07_kfoC,O1/O2v2_08_gmlC	aadA2	-	-	-	-	-	cmlA4*	-	sul1;sul2
SRR9209170	SAMN11476180	MIT	2018-11	USA: Cambridge,	Klebsiella pneumoniae	strong	1900-05-11	181610	580538	5406396	no	-	ST1165	0	0	1	1	-	0	-	0	-	0	-	0	-	0	-	wzi286	KL45	none	Very high	0.9998		O2v2	O2	none	Very high	0.984		-	-	-	-	-	-	-	-	sul2
SRR9209172	SAMN11476178	MIT	2018-11	USA: Cambridge,	Klebsiella pneumoniae	strong	1900-05-09	197616	741002	5404492	no	-	ST1165	0	0	4	5	-	0	-	0	-	0	-	0	-	0	-	wzi286	KL45	none	Very high	0.9998		O2v2	O2	none	Very high	0.984		aadA2	-	-	-	-	-	cmlA4*	-	sul1;sul2
SRR9209173	SAMN11476179	MIT	2018-11	USA: Cambridge,	Klebsiella pneumoniae	strong	1900-05-24	195846	740325	5404531	no	-	ST1165	0	0	4	5	-	0	-	0	-	0	-	0	-	0	-	wzi286	KL45	none	Very high	0.9998		O2v2	O2	none	Very high	0.984		aadA2	-	-	-	-	-	cmlA4*	-	sul1;sul2
SRR14450242	SAMN19016767	Hackensack-Meridian	2018	USA	Klebsiella pneumoniae	strong	178	207702	621869	5394196	no	-	ST1198	0	2	2	2	-	0	-	0	-	0	-	0	-	0	-	wzi22	KL8	none	Very high	0.9956		O2v2	O2	none	Very high	0.9845		-	-	-	qnrD1	-	-	-	-	-
SRR15569575	SAMN09266889	Washington University	2017	USA: St. Louis, MO	Klebsiella pneumoniae	strong	1900-06-02	146233	515342	5698499	no	-	ST12	0	0	0	0	-	0	-	0	-	0	-	0	-	0	-	wzi162	KL122	none	Very high	0.9996		O2v2	O2	none	Very high	0.985		-	-	-	-	-	-	-	-	-
SRR9647687	SAMN12220359	University of Pittsburg	2018	USA: Pittsburgh,	Klebsiella pneumoniae	strong	1900-03-03	354875	914416	5442980	no	-	ST1207	1	1	8	11	ybt 10; ICEKp4	78-1LV	-	0	-	0	-	0	-	0	-	wzi123	KL136	none	Very high	0.9968		O2v2	O2	none	Very high	0.9831		aac(3)-IIa.v1^;aac(6')-Ib-cr.v2;strA.v1^;strB.v1	-	-	qnrB1.v2^	-	-	CatB4.v1	-	sul2
SRR5386267	SAMN06437338	Houston Methodist Hospital	2012-07-02	USA: Houston	Klebsiella pneumoniae	strong	147	127485	360435	5449578	no	-	ST1213	0	1	4	5	-	0	-	0	-	0	-	0	-	0	-	wzi74	KL103	*	Very high	0.9671		O1v1	O1	none	Very high	0.9856		-	-	-	qnrB17^	-	-	-	-	sul1;sul1
SRR14449913	SAMN19016682	Hackensack-Meridian	2018	USA	Klebsiella pneumoniae	strong	120	171549	386685	5742309	no	-	ST1296	0	2	4	6	-	0	-	0	-	0	-	0	-	0	-	wzi216	KL119	none	Very high	0.9996		O4	O4	none	Very high	0.9998		aac(6')-33;ant(2'')-Ia	-	-	-	-	-	-	-	sul1;sul2
SRR12508927	SAMN15868173	Hackensack-Meridian	2016	USA: Midwest	Klebsiella pneumoniae	strong	160	187719	379226	5560323	no	-	ST13	1	0	4	4	ybt 10; ICEKp4	21	-	0	-	0	-	0	-	0	-	wzi40	KL3	?-	Good	0.9998	KL3_12	O1v2	O1	none	Very high	0.9873		aadA1.v1^	-	-	-	-	-	-	-	sul1
SRR5387365	SAMN06438804	Houston Methodist Hospital	2014-12-15	USA: Houston	Klebsiella pneumoniae	strong	339	150530	349121	5863720	no	-	ST13	1	0	4	4	ybt 10; ICEKp4	21	-	0	-	0	-	0	-	0	-	wzi40	KL3	none	Very high	0.9998		O1v2	O1	none	Very high	0.9873		aadA1.v1^	-	-	-	-	-	-	-	sul1
SRR5666529	SAMN07212878	CDC	2014-02-07	USA	Klebsiella pneumoniae	strong	84	349386	714664	5551735	no	-	ST13	1	2	7	8	ybt 10; ICEKp4	21	-	0	-	0	-	0	-	0	-	wzi40	KL3	none	Very high	0.9998		O1v2	O1	none	Very high	0.9873		aac(6')-Ib'.v1*	-	-	qnrB19^;qnrB19^	-	-	-	-	sul1
SRR5666534	SAMN07212873	CDC	2014-10-17	USA	Klebsiella pneumoniae	strong	118	349386	707050	5651944	no	-	ST13	1	2	5	7	ybt 10; ICEKp4	21	-	0	-	0	-	0	-	0	-	-	KL3	none	Very high	0.9998		O1v2	O1	none	Very high	0.9873		aac(6')-Ib'.v1*;aadA1.v1^;sat-2	-	-	-	-	-	-	-	sul1
SRR15150509	SAMN20244392	MDH	2021	USA	Klebsiella pneumoniae	strong	1900-02-15	375671	982004	5322075	no	-	ST13	1	2	5	5	ybt 10; ICEKp4	21	-	0	-	0	-	0	-	0	-	wzi40	KL3	none	Very high	0.9998		O1v2	O1	none	Very high	0.9873		aac(6')-Ib7*	-	-	qnrS1	-	-	floR.v2*	-	sul2
SRR5386181	SAMN06437423	Houston Methodist Hospital	2012-09-17	USA: Houston	Klebsiella pneumoniae	strong	1900-06-17	115123	271918	5690122	no	-	ST13	2	1	10	11	ybt 17; ICEKp10	267-2LV	clb 3 (incomplete)	17-2LV	-	0	-	0	-	0	-	wzi40	KL3	?	Good	0.9998		O1/O2v2	unknown	none	Very high	0.9873		aac(6')-Ib-cr.v2;aadA2^;aph3-Ia.v1^	-	-	-	-	mphA	CatB4.v1?	-	sul1
SRR12352147	SAMN15677817	Virginia Division of Consolidated Laboratory Services	2019	USA	Klebsiella pneumoniae	strong	97	215943	439033	5713688	no	-	ST13-1LV	2	0	4	4	ybt 17; ICEKp10	289	clb 3	17-2LV	-	0	-	0	-	0	-	wzi40	KL3	?	Good	0.9998		O1/O2v2	unknown	none	Very high	0.9864		aadA*;sat-2	-	-	-	-	-	-	-	-
SRR15569561	SAMN09266885	Washington University	2017	USA: St. Louis, MO	Klebsiella pneumoniae	strong	124	148648	338935	5454092	no	-	ST133	1	0	0	0	ybt 16; ICEKp12	237-5LV	-	0	-	0	-	0	-	0	-	wzi180	KL116	-	High	0.9999	KL116_17_wcpG	O1v1	O1	none	Very high	0.9861		-	-	-	-	-	-	-	-	-
SRR13181751	SAMN16980968	Wadsworth Center	2018	USA	Klebsiella pneumoniae	strong	79	387462	781360	5535075	no	-	ST133	0	2	6	7	-	0	-	0	-	0	-	0	-	0	-	wzi180	KL116	?-	Good	0.9997	KL116_08_wckV,KL116_14_wzy	O1v1	O1	none	Very high	0.9865		aac(6')-IIc*	-	-	qnrB4	-	-	floR.v2*	-	sul1;sul2
SRR13181752	SAMN16980967	Wadsworth Center	2018	USA	Klebsiella pneumoniae	strong	82	448860	855320	5516431	no	-	ST133	0	2	7	10	-	0	-	0	-	0	-	0	-	0	-	wzi180	KL116	none	Very high	0.9998		O1v1	O1	none	Very high	0.9865		aac(6')-IIc*;aadA2^	-	-	qnrB4	-	mphA	floR.v2*	-	sul1;sul2
SRR15569597	SAMN09266913	Washington University	2017	USA: St. Louis, MO	Klebsiella pneumoniae	strong	44	379117	703111	5236905	no	-	ST1333	1	0	0	0	ybt 2; ICEKp1	323-1LV	-	0	-	0	iro 3	7	rmp 3; ICEKp1	47	-	wzi5	KL5	none	Very high	0.9984		O1v1	O1	none	Very high	0.9811		-	-	-	-	-	-	-	-	-
SRR10376984	SAMN13166929	CDC	2016	USA	Klebsiella pneumoniae	strong	96	315518	410916	5619070	no	-	ST134	0	2	9	13	-	0	-	0	-	0	-	0	-	0	-	wzi168	KL25	-	High	0.9826	KL25_09_wfeD	O5	O5	*	High	0.9418		aac(3)-IIa.v1^;aac(6')-Ib-cr.v2;strA.v1^;strB.v1	-	-	qnrB1.v2^	-	-	CatB4.v1	-	sul2
SRR5386927	SAMN06438302	Houston Methodist Hospital	2014-03-16	USA: Houston	Klebsiella pneumoniae	strong	170	133515	425775	5579230	no	-	ST134-1LV	0	1	4	5	-	0	-	0	-	0	-	0	-	0	-	wzi168	unknown (best match = KL25)	?-	None	0.9791	KL25_07_wcaJ,KL25_09_wfeD,KL25_10,KL25_11_wcuB,KL25_12_wzx	O5	O5	*	High	0.9417		-	-	-	qnrB17^	-	-	-	-	sul1;sul1
SRR10383455	SAMN13176241	Cincinnati Children's Hospital Center	2017-09-12	USA: Cincinnati	Klebsiella pneumoniae	strong	109	237254	643504	5581694	no	-	ST14	0	0	0	0	-	0	-	0	-	0	-	0	-	0	-	wzi2	KL2	?-	Good	0.9974	KL2_07,KL2_08,KL2_10	O1v1	O1	none	Very high	0.9997		-	-	-	-	-	-	-	-	-
SRR14449374	SAMN19016590	Hackensack-Meridian	2017	USA	Klebsiella pneumoniae	strong	96	243266	382236	5414539	no	-	ST14	0	0	0	0	-	0	-	0	-	0	-	0	-	0	-	wzi2	KL2	none	Very high	0.9975		O1v1	O1	none	Very high	0.9999		-	-	-	-	-	-	-	-	-
SRR14532128	SAMN17600265	Northwestern University	2015-02	USA: Chicago,	Klebsiella pneumoniae	strong	137	185837	438984	5669887	no	-	ST14	0	2	6	9	-	0	-	0	-	0	-	0	-	0	-	wzi2	KL2	?-	Good	0.9975	KL2_07,KL2_08,KL2_13	O1v1	O1	none	Very high	0.9999		aac(6')-Ib'.v1;aadA*;strA.v1^;strB.v1	-	-	-	-	-	-	-	sul2
SRR13119833	SAMN16878191	Wadsworth Center	2019	USA	Klebsiella pneumoniae	strong	90	237532	538798	5577490	no	-	ST14	1	2	1	1	ybt 10; ICEKp4	107	-	0	-	0	-	0	-	0	-	wzi16	KL16	none	Very high	0.9942		O1v1	O1	none	Very high	0.9855		-	-	-	-	-	-	-	-	-
SRR12009591	SAMN15226386	Division of Consolidated Laboratory Services	2019	USA	Klebsiella pneumoniae	strong	138	219542	466723	5900318	no	-	ST14	1	2	10	20	ybt 14; ICEKp5	140-1LV	-	0	-	0	-	0	-	0	-	wzi2	KL2	?-	Good	0.9972	KL2_13	O1v1	O1	?-	Good	0.9998	O1/O2v1_06_wbbO	aac(6')-Ib-cr.v2;aadA2^;aph(3')-VI;armA;sat-2	-	-	qnrB1.v2^	-	ermB.v1*;mphA?;mphE.v2^;msrE	CatB4.v1;catA1^	-	sul1
SRR12509399	SAMN15868907	Hackensack-Meridian	2016	USA: Northeast	Klebsiella pneumoniae	strong	137	153591	515872	5715824	no	-	ST14	1	2	10	25	ybt 14; ICEKp5	140	-	0	-	0	-	0	-	0	-	wzi2	KL2	?-	Good	0.9973	KL2_07	O1v1	O1	?-	Good	0.9998	O1/O2v1_06_wbbO	aac(3)-IId^;aac(6')-Ib-cr.v2;aadA2^;aph(3')-VI;armA;sat-2;strA.v1*;strB.v1*	-	-	qnrB1.v2^	-	ereA2*;mphE.v2^;msrE	CatB4.v1;cmlA5	arr-2	sul1*;sul2
SRR12009632	SAMN15226394	Division of Consolidated Laboratory Services	2019	USA	Klebsiella pneumoniae	strong	154	162064	458674	5899789	no	-	ST14	1	2	10	26	ybt 14; ICEKp5	140-1LV	-	0	-	0	-	0	-	0	-	wzi2	KL2	?-	Good	0.9973	KL2_07	O1v1	O1	?-	Good	0.9998	O1/O2v1_06_wbbO	aac(3)-IId^;aac(6')-Ib-cr.v2;aadA*;aadA2^;aph(3')-VI;armA;sat-2;strA.v1*;strB.v1*	-	-	qnrB1.v2^	-	ereA2*;mphE.v2^;msrE	CatB4.v1;catA1^;cmlA5	arr-2	sul1?;sul2
SRR5386699	SAMN06438449	Houston Methodist Hospital	2014-06-15	USA: Houston	Klebsiella pneumoniae	strong	69	210645	457933	5256562	no	-	ST1412	0	1	6	10	-	0	-	0	-	0	-	0	-	0	-	wzi154	KL107	none	Very high	0.9997		O2v2	O2	none	Very high	0.9834		aadA2^;aph3-Ia.v1^;strA.v1*;strB.v1*	-	-	qnrS1	-	mphA	-	-	sul1;sul2
SRR5386572	SAMN06437659	Houston Methodist Hospital	2013-04-13	USA: Houston	Klebsiella pneumoniae	strong	151	214062	371009	5451567	no	-	ST1427	0	0	0	0	-	0	-	0	-	0	-	0	-	0	-	-	KL155	?-	Good	0.9792	KL155_20_rmlD,KL155_21_rmlC	OL101	OL101	?-+*	Good	0.9214	OL101_03_rfbD,OL101_04_rfbC	-	-	-	-	-	-	-	-	-
SRR5385633	SAMN06438227	Houston Methodist Hospital	2014-02-11	USA: Houston	Klebsiella pneumoniae	strong	1900-07-16	61010	218391	5405106	no	-	ST1427	0	1	3	3	-	0	-	0	-	0	-	0	-	0	-	-	unknown (best match = KL155)	?-	None	0.9785	KL155_08,KL155_09_epsH_1,KL155_10,KL155_11,KL155_13_wzy,KL155_14_epsH_2,KL155_16_glf	OL101	OL101	*	High	0.9499		ant(2'')-Ia	-	-	qnrS1	-	-	-	-	-
SRR5385972	SAMN06438702	Houston Methodist Hospital	2014-10-18	USA: Houston	Klebsiella pneumoniae	strong	1900-04-21	132604	370630	5382863	no	-	ST1440	0	1	6	7	-	0	-	0	-	0	-	0	-	0	-	wzi19	KL19	?-*	Good	0.9494	KL19_08_wcuF	O2v2	O2	?	Good	0.9841		aac(6')-Ib-cr.v2;aadA^	-	-	-	-	-	CatB4.v1?	-	sul1
SRR13088663	SAMN16842677	Wadsworth Center	2019	USA	Klebsiella pneumoniae	strong	1900-04-05	204566	739724	5742864	no	-	ST147	0	2	9	22	-	0	-	0	-	0	-	0	-	0	-	wzi420	KL10	none	Very high	0.9675		O3/O3a	O3/O3a	none	Very high	0.9792		aac(6')-Ib-cr.v2;aadA*;aadA2^;armA;rmtB;strA.v1^;strB.v1	-	-	-	-	ereA2*;ermB.v1*;mphA?;mphE.v2;msrE	CatB4.v1;cmlA5	arr-2	sul1;sul2
SRR17311979	SAMN24314580	Virginia Division of Consolidated Laboratory Services	2021	USA	Klebsiella pneumoniae	strong	68	285132	674143	5521071	no	-	ST147	1	2	2	1	ybt 9; ICEKp3	183-3LV	-	0	-	0	-	0	-	0	-	wzi64	KL64	?-	Good	0.9999	KL64_15_wbaZ	O2v1	O2	none	Very high	0.9864		-	-	-	-	-	-	-	-	-
SRR5385954	SAMN06438720	Houston Methodist Hospital	2014-10-19	USA: Houston	Klebsiella pneumoniae	strong	1900-06-11	158869	502517	5481000	no	-	ST147	0	1	6	6	-	0	-	0	-	0	-	0	-	0	-	wzi64	KL64	none	Very high	0.9999		O2v1	O2	none	Very high	0.9864		strA.v1^;strB.v1	-	-	-	-	-	-	-	sul2
SRR5387232	SAMN06438937	Houston Methodist Hospital	2015-03-16	USA: Houston	Klebsiella pneumoniae	strong	169	160550	387611	5523763	no	-	ST147	0	1	8	12	-	0	-	0	-	0	-	0	-	0	-	wzi64	KL64	none	Very high	0.9999		O2v1	O2	none	Very high	0.9864		aac(3)-IIa.v1^;aac(6')-Ib-cr.v2;strA.v1^;strB.v1	-	-	qnrB1.v2^	-	-	CatB4.v1?	-	sul2
SRR5387233	SAMN06438936	Houston Methodist Hospital	2015-02-23	USA: Houston	Klebsiella pneumoniae	strong	158	197173	387613	5527818	no	-	ST147	0	1	8	12	-	0	-	0	-	0	-	0	-	0	-	wzi64	KL64	?-	Good	0.9999	KL64_12_wcoT	O2v1	O2	none	Very high	0.9864		aac(3)-IIa.v1^;aac(6')-Ib-cr.v2;strA.v1^;strB.v1	-	-	qnrB1.v2^	-	-	CatB4.v1?	-	sul2^
SRR5387254	SAMN06438915	Houston Methodist Hospital	2015-03-16	USA: Houston	Klebsiella pneumoniae	strong	170	197173	431276	5498032	no	-	ST147	0	1	8	11	-	0	-	0	-	0	-	0	-	0	-	wzi64	KL64	none	Very high	0.9999		O2v1	O2	none	Very high	0.9864		aac(6')-Ib-cr.v2;strA.v1^;strB.v1	-	-	qnrB1.v2^	-	-	CatB4.v1?	-	sul2
SRR5387311	SAMN06438858	Houston Methodist Hospital	2015-02-23	USA: Houston	Klebsiella pneumoniae	strong	163	180552	388050	5511240	no	-	ST147	0	1	7	12	-	0	-	0	-	0	-	0	-	0	-	wzi64	KL64	none	Very high	0.9999		O2v1	O2	none	Very high	0.9864		aac(3)-IIa.v1^;aac(6')-Ib-cr.v2;aph3-Ia.v1^;strA.v1^;strB.v1	-	-	qnrB1.v2^	-	-	CatB4.v1?	-	sul2*
SRR5387316	SAMN06438853	Houston Methodist Hospital	2015-02-18	USA: Houston	Klebsiella pneumoniae	strong	153	197173	363876	5529337	no	-	ST147	0	1	8	13	-	0	-	0	-	0	-	0	-	0	-	wzi64	KL64	none	Very high	0.9999		O2v1	O2	none	Very high	0.9864		aac(3)-IIa.v1^;aac(6')-Ib-cr.v2;aph3-Ia.v1^;strA.v1^;strB.v1	-	-	qnrB1.v2^	-	-	CatB4.v1?	-	sul2^
SRR12009616	SAMN15226409	Division of Consolidated Laboratory Services	2019	USA	Klebsiella pneumoniae	strong	123	230543	709001	5728321	no	-	ST147	1	2	8	12	ybt 9; ICEKp3	183-2LV	-	0	-	0	-	0	-	0	-	wzi64	KL64	none	Very high	0.9999		O2v1	O2	none	Very high	0.9864		aadA*;aadA13;aph(3')-Ia	-	-	qnrS1	-	-	catB3.v2	arr-3	sul1
SRR12509590	SAMN15868600	Hackensack-Meridian	2016	USA: Northeast	Klebsiella pneumoniae	strong	129	147855	309680	5486999	no	-	ST147	1	2	7	9	ybt 9; ICEKp3	183-2LV	-	0	-	0	-	0	-	0	-	wzi64	unknown (best match = KL64)	?-	None	0.9998	KL64_06_wzc,KL64_07_wzx,KL64_08_wcoV,KL64_10_wzy,KL64_11_wcoU,KL64_12_wcoT,KL64_15_wbaZ	O2v1	O2	none	Very high	0.9864		aadA*;aph(3')-VI	-	-	qnrS1	-	-	-	arr-3	sul1
SRR16675827	SAMN22818270	Virginia Division of Consolidated Laboratory Services	2019	USA	Klebsiella pneumoniae	strong	1900-04-02	249948	915930	5722618	no	-	ST147	1	2	8	13	ybt 9; ICEKp3	183-3LV	-	0	-	0	-	0	-	0	-	wzi64	KL64	none	Very high	0.9999		O2v1	O2	none	Very high	0.9864		aac(6')-Ib'.v1;aadA*;aadA13;aph(3')-Ia	-	-	qnrS1	-	-	catB3.v2	arr-3	sul1
SRR15948236	SAMN21493833	Utah Public Health Laboratory	2021-04-29	USA	Klebsiella pneumoniae	strong	1900-04-10	179973	558355	5855618	no	-	ST147	1	2	6	8	ybt 14; ICEKp5	145-2LV	-	0	-	0	-	0	-	0	-	wzi104	KL51	-	High	0.9939	KL51_14_wcoZ	O2v2	O2	none	Very high	0.9844		aac(6')-Ib;aadA2^;rmtF	-	-	qnrB1.v2^	-	-	-	arr-2	-
SRR5809265	SAMN07311094	Johns Hopkins	2015-09-21	USA: Baltimore	Klebsiella pneumoniae	strong	72	431679	1093752	5708598	no	-	ST147	1	2	9	13	ybt 10; ICEKp4	20-2LV	-	0	-	0	-	0	-	0	-	wzi64	KL64	none	Perfect	1		O2v1	O2	none	Very high	0.9864		aac(6')-Ib;rmtF;strA.v1;strB.v1	-	-	qnrB1.v2^	-	mphA	catII.2*	arr-2	-
SRR14864074	SAMN19776160	Arizona State Public Health Laboratory	2021-04-08	USA	Klebsiella pneumoniae	strong	90	256927	708501	5855846	no	-	ST147	4	2	8	11	ybt 9; ICEKp3	183-3LV	-	0	iuc 1	63	-	0	-	0	rmpA2_6*-47%	wzi64	unknown (best match = KL64)	?-	Low	0.9927	KL64_01_galF,KL64_02_cpsACP	O2v1	O2	-	High	0.9862	O1/O2v1_06_wbbO	aac(6')-Ib'.v1;aadA*;aph(3')-VI	-	-	qnrS1	-	mphA?	-	-	sul1
SRR14864082	SAMN19776166	Arizona State Public Health Laboratory	2021-01-04	USA	Klebsiella pneumoniae	strong	79	256927	708501	5852367	no	-	ST147	4	2	8	11	ybt 9; ICEKp3	183-3LV	-	0	iuc 1	63	-	0	-	0	rmpA2_6*-47%	wzi64	unknown (best match = KL64)	?-	Low	0.9926	KL64_01_galF,KL64_02_cpsACP	O2v1	O2	-	High	0.9862	O1/O2v1_06_wbbO	aac(6')-Ib'.v1;aadA*;aph(3')-VI	-	-	qnrS1	-	mphA?	-	-	sul1
SRR15362813	SAMN20604117	Arizona State Public Health Laboratory	2021-06-23	USA	Klebsiella pneumoniae	strong	98	214923	501572	5842565	no	-	ST147	4	2	8	11	ybt 9; ICEKp3	183-4LV	-	0	iuc 1	63	-	0	-	0	rmpA2_6*-47%	wzi64	KL64	?	Good	0.9999		unknown (best match = OL102)	unknown	-*	None	0.8746	OL102_05_wbbL,OL102_06_rhamnan,OL102_07_wzm,OL102_08_wzt	aac(6')-Ib'.v1;aadA*;aph(3')-VI	-	-	qnrS1	-	mphA?	-	-	sul1
SRR15362827	SAMN20604104	Arizona State Public Health Laboratory	2021-05-13	USA	Klebsiella pneumoniae	strong	92	251498	501572	5854125	no	-	ST147	4	2	8	11	ybt 9; ICEKp3	183-5LV	-	0	iuc 1	63	-	0	-	0	rmpA2_6*-47%	wzi64	unknown (best match = KL64)	?-	Low	0.9926	KL64_01_galF,KL64_02_cpsACP	O2v1	O2	-	High	0.9862	O1/O2v1_06_wbbO	aac(6')-Ib'.v1;aadA*;aph(3')-VI	-	-	qnrS1	-	mphA?	-	-	sul1
SRR15914429	SAMN21460224	Arizona State Public Health Laboratory	2021-07-23	USA	Klebsiella pneumoniae	strong	1900-04-08	206657	501572	5852968	no	-	ST147	4	2	8	11	ybt 9; ICEKp3	183-3LV	-	0	iuc 1	63	-	0	-	0	rmpA2_6*-47%	wzi64	unknown (best match = KL64)	?-	Low	0.9926	KL64_01_galF,KL64_02_cpsACP	O2v1	O2	?-	Good	0.9862	O1/O2v1_06_wbbO	aac(6')-Ib'.v1;aadA*;aph(3')-VI	-	-	qnrS1	-	mphA?	-	-	sul1
SRR16492616	SAMN22416967	Arizona State Public Health Laboratory	2021-08-28	USA	Klebsiella pneumoniae	strong	1900-03-24	251498	708501	5853953	no	-	ST147	4	2	8	11	ybt 9; ICEKp3	183-3LV	-	0	iuc 1	63	-	0	-	0	rmpA2_6*-55%	wzi64	unknown (best match = KL64)	?-	Low	0.9927	KL64_01_galF,KL64_02_cpsACP	O2v1	O2	-	High	0.9862	O1/O2v1_06_wbbO	aac(6')-Ib'.v1;aadA*;aph(3')-VI	-	-	qnrS1	-	mphA?	-	-	sul1
SRR16492618	SAMN22416965	Arizona State Public Health Laboratory	2021-08-23	USA	Klebsiella pneumoniae	strong	1900-03-27	230543	708501	5853293	no	-	ST147	4	2	8	11	ybt 9; ICEKp3	183-3LV	-	0	iuc 1	63	-	0	-	0	rmpA2_6*-47%	wzi64	unknown (best match = KL64)	?-	Low	0.9926	KL64_01_galF,KL64_02_cpsACP	O2v1	O2	?-	Good	0.9862	O1/O2v1_06_wbbO	aac(6')-Ib'.v1;aadA*;aph(3')-VI	-	-	qnrS1	-	mphA?	-	-	sul1
SRR17167828	SAMN23787780	Arizona State Public Health Laboratory	2021-10-26	USA	Klebsiella pneumoniae	strong	92	245934	708501	5854588	no	-	ST147	4	2	8	11	ybt 9; ICEKp3	183-3LV	-	0	iuc 1	63	-	0	-	0	rmpA2_6*-47%	wzi64	unknown (best match = KL64)	?-	Low	0.9927	KL64_01_galF,KL64_02_cpsACP	O2v1	O2	?-	Good	0.9862	O1/O2v1_06_wbbO	aac(6')-Ib'.v1;aadA*;aph(3')-VI	-	-	qnrS1	-	mphA?	-	-	sul1
SRR13088887	SAMN16842968	Wadsworth Center	2019	USA	Klebsiella pneumoniae	strong	91	248174	878366	5783635	no	-	ST147	4	2	7	13	ybt 10; ICEKp4	20-2LV	-	0	iuc 1	63	-	0	rmp 1; KpVP-1	26-1LV	rmpA2_6*-47%	wzi64	KL64	none	Very high	1		O2v1	O2	none	Very high	0.9862		aac(6')-Ib;aph3-Ia.v1^;armA;rmtF	-	-	-	-	mphA?;mphE.v2*;msrE	-	-	sul1
SRR13159129	SAMN16940800	Wadsworth Center	2020	USA	Klebsiella pneumoniae	strong	96	195980	481998	5917599	no	-	ST147	4	2	7	13	ybt 10; ICEKp4	20-2LV	-	0	iuc 1	63	-	0	rmp 1; KpVP-1	26-1LV	rmpA2_6*-47%	wzi64	KL64	none	Very high	0.9999		O2v1	O2	none	Very high	0.9862		aac(6')-Ib;aph3-Ia.v1^;armA	-	-	-	-	mphA?;mphE.v2*;msrE	-	-	sul1;sul2
SRR13159131	SAMN16940798	Wadsworth Center	2020	USA	Klebsiella pneumoniae	strong	102	173769	703652	5903809	no	-	ST147	4	2	7	14	ybt 10; ICEKp4	20-2LV	-	0	iuc 1	63	-	0	rmp 1; KpVP-1	26-1LV	rmpA2_6*-47%	wzi64	KL64	none	Very high	0.9999		O2v1	O2	none	Very high	0.9862		aac(6')-Ib;aph3-Ia.v1^;armA;rmtF	-	-	-	-	mphA?;mphE.v2*;msrE	-	-	sul1;sul2
SRR13159147	SAMN16940802	Wadsworth Center	2020	USA	Klebsiella pneumoniae	strong	96	194016	481865	5912206	no	-	ST147	4	2	7	14	ybt 10; ICEKp4	20-2LV	-	0	iuc 1	63	-	0	rmp 1; KpVP-1	26-1LV	rmpA2_6-60%	wzi64	KL64	none	Very high	0.9999		O2v1	O2	none	Very high	0.9862		aac(6')-Ib;aph3-Ia.v1^;armA;rmtF	-	-	-	-	mphA?;mphE.v2*;msrE	-	-	sul1;sul2
SRR13741190	SAMN17980702	GPHL	2020	USA	Klebsiella pneumoniae	strong	113	214790	751197	5972341	no	-	ST147	4	2	10	17	ybt 9; ICEKp3	183-3LV	-	0	iuc 1	63	-	0	rmp 1; KpVP-1	26-1LV	-	wzi64	KL64	?-	Good	1	KL64_11_wcoU	O2v1	O2	none	Very high	0.9864		aac(6')-Ib'.v1;aadA*;aph(3')-VI;aph3-Ia.v1^;armA	-	-	qnrS1	-	mphA;mphE.v2;msrE	catB3.v2	arr-3	sul1;sul2
SRR13088486	SAMN16842774	Wadsworth Center	2019	USA	Klebsiella pneumoniae	strong	99	269592	501569	5776065	no	-	ST147-1LV	1	2	9	14	ybt 9; ICEKp3	183-3LV	-	0	-	0	-	0	-	0	-	wzi64	KL64	none	Very high	0.9999		O2v1	O2	none	Very high	0.9864		aac(3)-IIa.v1^;aadA*;aadA2^;aph(3')-VI	-	-	qnrS1	-	-	catB3.v2	arr-3	sul1
SRR13088640	SAMN16842672	Wadsworth Center	2019	USA	Klebsiella pneumoniae	strong	68	295858	674592	5644502	no	-	ST147-1LV	1	2	8	13	ybt 9; ICEKp3	183-3LV	-	0	-	0	-	0	-	0	-	wzi64	KL64	none	Very high	0.9999		O2v1	O2	none	Very high	0.9864		aac(6')-Ib'.v1;aac(6')-Ib-cr.v2;aadA*;aph(3')-VI	-	-	qnrS1	-	-	catB3.v2	arr-3	sul1
SRR13088884	SAMN16842971	Wadsworth Center	2019	USA	Klebsiella pneumoniae	strong	1900-03-12	295626	708499	5644193	no	-	ST147-1LV	1	2	8	13	ybt 9; ICEKp3	183-3LV	-	0	-	0	-	0	-	0	-	wzi64	KL64	none	Very high	1		O2v1	O2	none	Very high	0.9864		aac(6')-Ib'.v1;aac(6')-Ib-cr.v2;aadA*;aph(3')-VI	-	-	qnrS1	-	-	catB3.v2	arr-3	sul1
SRR13088896	SAMN16842977	Wadsworth Center	2019	USA	Klebsiella pneumoniae	strong	1900-03-07	224409	394668	5487409	no	-	ST147-1LV	1	2	8	9	ybt 9; ICEKp3	183-3LV	-	0	-	0	-	0	-	0	-	wzi64	KL64	none	Very high	1		O2v1	O2	none	Very high	0.9864		aac(6')-Ib-cr.v2;aph(3')-VI	-	-	qnrS1	-	-	catB3.v2	arr-3	sul1
SRR13088914	SAMN16842823	Wadsworth Center	2019	USA	Klebsiella pneumoniae	strong	65	295858	884449	5532626	no	-	ST147-1LV	1	2	8	11	ybt 9; ICEKp3	183-3LV	-	0	-	0	-	0	-	0	-	wzi64	KL64	none	Very high	1		O2v1	O2	none	Very high	0.9864		aadA*;aph(3')-VI	-	-	qnrS1	-	-	catB3.v2	arr-3	sul1
SRR13088915	SAMN16842840	Wadsworth Center	2019	USA	Klebsiella pneumoniae	strong	92	251833	501568	5665778	no	-	ST147-1LV	0	2	8	11	-	0	-	0	-	0	-	0	-	0	-	wzi64	KL64	none	Very high	1		O2v1	O2	none	Very high	0.9864		aac(3)-IIa.v1^;aac(6')-Ib-cr.v2;aadA2^;aph(3')-VI	-	-	qnrS1	-	-	-	arr-3	sul1
SRR13119830	SAMN16878193	Wadsworth Center	2020	USA	Klebsiella pneumoniae	strong	1900-03-16	251227	401225	5638428	no	-	ST147-1LV	1	2	8	13	ybt 9; ICEKp3	183-3LV	-	0	-	0	-	0	-	0	-	wzi64	KL64	none	Very high	1		O2v1	O2	none	Very high	0.9864		aac(6')-Ib'.v1;aac(6')-Ib-cr.v2;aadA*;aph(3')-VI	-	-	qnrS1	-	-	catB3.v2	arr-3	sul1
SRR13119831	SAMN16878192	Wadsworth Center	2019	USA	Klebsiella pneumoniae	strong	70	243997	401441	5512419	no	-	ST147-1LV	1	2	8	13	ybt 9; ICEKp3	183-3LV	-	0	-	0	-	0	-	0	-	wzi64	KL64	none	Very high	1		O2v1	O2	none	Very high	0.9864		aac(6')-Ib'.v1;aac(6')-Ib-cr.v2;aadA*;aph(3')-VI	-	-	qnrS1	-	-	catB3.v2	arr-3	sul1
SRR13130571	SAMN16895820	Wadsworth Center	2019	USA	Klebsiella pneumoniae	strong	103	295858	431685	5776233	no	-	ST147-1LV	1	2	8	15	ybt 9; ICEKp3	183-3LV	-	0	-	0	-	0	-	0	-	wzi64	KL64	none	Very high	1		O2v1	O2	none	Very high	0.9864		aac(3)-IIa.v1^;aac(6')-Ib'.v1;aac(6')-Ib-cr.v2;aadA*;aadA2^;aph(3')-VI	-	-	qnrS1	-	-	-	arr-3	sul1
SRR15948235	SAMN21493834	Utah Public Health Laboratory	2021-05-24	USA	Klebsiella pneumoniae	strong	1900-04-20	169497	558354	5863598	no	-	ST147-1LV	1	2	7	11	ybt 14; ICEKp5	145-2LV	-	0	-	0	-	0	-	0	-	wzi104	KL51	-	High	0.9939	KL51_14_wcoZ	O2v2	O2	none	Very high	0.9844		aac(6')-Ib;aadA2^;rmtF	-	-	qnrB1.v2^	-	-	-	arr-2	sul1
SRR17311654	SAMN24300446	Washington State Department of Health	2021	USA	Klebsiella pneumoniae	strong	88	295825	771415	5596536	no	-	ST147-1LV	0	2	10	17	-	0	-	0	-	0	-	0	-	0	-	wzi64	KL64	none	Very high	1		O2v1	O2	?	Good	0.9856		aac(6')-Ib;aadA2^;rmtB;rmtF;strA.v1;strB.v1	-	-	qnrB1.v2^	-	ermB.v1*;mphA?	catII.2*	arr-2	sul1
SRR9858685	SAMN12393025	Columbia	2015-06-28	USA: New York	Klebsiella pneumoniae	strong	1900-03-02	351326	492510	5382117	no	-	ST1471	0	3	7	9	-	0	-	0	-	0	-	0	-	0	-	-	KL110	-	High	0.9932	KL110_16_wcpZ	O3b	O3b	none	Very high	0.9892		aac(6')-Ib'.v1*;aadA*;strA.v1^;strB.v1	-	-	-	-	-	-	-	sul2
SRR9858678	SAMN12393021	Columbia	2015-06-04	USA: New York	Klebsiella pneumoniae	strong	1901-02-04	203856	405642	6262888	yes (6)	ambiguous_bases	ST1471-1LV	2	2	8	11	-	0	clb 3 (incomplete)	12-7LV	-	0	-	0	-	0	-	-	KL110	?-	Good	0.993	KL110_09,KL110_14_wzy,KL110_16_wcpZ	O3b	O3b	none	Very high	0.9891		aadA*;aph3-Ia.v1^;strA.v1^;strB.v1	-	-	-	-	mphA	catA1^	-	sul2
SRR6844964	SAMN08720236	Columbia University	2014	USA: New York	Klebsiella pneumoniae	strong	140	146271	270498	5378668	yes (1)	ambiguous_bases	ST1481	0	2	8	13	-	0	-	0	-	0	-	0	-	0	-	wzi150	KL63	none	Very high	0.9881		O2v2	O2	none	Very high	0.992		aac(3)-IV;aac(6')-Ib'.v1;aadA2;aadA^;aph(4)-Ia	-	-	-	-	mphA	catA1^;cmlA1*	-	sul1;sul3
SRR6844985	SAMN08720237	Columbia University	2012	USA: New York	Klebsiella pneumoniae	strong	87	152517	393113	5284485	yes (1)	ambiguous_bases	ST1495	0	2	3	4	-	0	-	0	-	0	-	0	-	0	-	-	unknown (best match = KL70)	?-+*	None	0.7873	KL70_03_wzi,KL70_05_wzb,KL70_06_wzc,KL70_07_wbaP,KL70_08_wcuF,KL70_09_wcmY,KL70_10_wzy,KL70_11_wclR,KL70_12_wcuT,KL70_13_wzx,KL70_14_wcuN,KL70_15_wcuC	unknown (best match = OL102)	unknown	?-+*	None	0.8313	OL102_05_wbbL,OL102_06_rhamnan,OL102_07_wzm,OL102_08_wzt	aac(6')-Ib'.v1*;aadA*	-	-	-	-	-	-	-	-
SRR4036802	SAMN05581767	TGen	2010-12-01	USA: Arizona	Klebsiella pneumoniae	strong	1900-03-22	198669	584882	5500456	no	-	ST15	0	0	4	6	-	0	-	0	-	0	-	0	-	0	-	wzi24	KL24	none	Very high	0.9999		O1v1	O1	none	Very high	0.9851		aac(6')-IIc;aac(6')-Ib'.v1	-	-	qnrB2.v1^	-	-	-	-	sul1;sul1
SRR6793801	SAMN08623833	Stanford	2016-10-26	USA: Palo Alto	Klebsiella pneumoniae	strong	212	134243	370783	5483907	no	-	ST15	0	0	10	16	-	0	-	0	-	0	-	0	-	0	-	wzi24	KL39	?*	Good	0.9859		O1v1	O1	none	Very high	0.9852		aac(3)-IId*;aac(6')-Ib-cr.v2;aadA16*;aadA2^;aph3-Ia.v1^	-	-	qnrB2.v2^;qnrS1	-	mphA	floR.v1*	arr-3	sul1;sul1
SRR10116817	SAMN12745490	University of Pennsylvania	2014	USA: CA	Klebsiella pneumoniae	strong	100	189645	421450	5763139	no	-	ST15	1	2	7	10	ybt unknown	0	-	0	-	0	-	0	-	0	-	wzi16	KL16	none	Very high	0.9942		O1v1	O1	none	Very high	0.9855		aac(6')-IIc	-	-	qnrB2.v1^	-	mphA	catA1^;floR.v2*	-	sul1;sul1;sul2
SRR5666451	SAMN07212846	CDC	2015-10-05	USA	Klebsiella pneumoniae	strong	114	173261	362475	5593953	no	-	ST15	1	2	7	7	ybt 10; ICEKp4	28	-	0	-	0	-	0	-	0	-	wzi24	KL24	?-	Good	1	KL24_13_wcuG	O1v1	O1	?-	Good	0.9846	O1/O2v1_06_wbbO	aac(6')-Ib'.v1;aadA2^	-	-	-	-	-	catA1^	-	-
SRR5666493	SAMN07212771	CDC	2014-12-05	USA	Klebsiella pneumoniae	strong	109	222956	466463	5584905	no	-	ST15	1	2	7	7	ybt 10; ICEKp4	162	-	0	-	0	-	0	-	0	-	wzi24	KL24	?-	Good	0.9999	KL24_11_wcaJ,KL24_13_wcuG	O1v1	O1	?-	Good	0.9853	O1/O2v1_07_kfoC	aac(6')-Ib'.v1;aadA^	-	-	-	-	-	catA1*	-	sul1^
SRR4036801	SAMN05581766	TGen	2011-05-01	USA: Arizona	Klebsiella pneumoniae	weak	1900-09-16	114434	436288	9501665	no	total_size	ST15	0	2	11	22	-	0	-	0	-	0	-	0	-	0	-	wzi24	KL24	none	Very high	0.9999		O1v1	O1	none	Very high	0.9851		aac(6')-IIc;aph(3')-Ia^;armA;strA.v1;strB.v1	-	-	qnrB2.v1^	-	mphA;mphE.v2;msrE	catB8;cmlA5	arr-2	sul1;sul2
SRR14449632	SAMN19016505	Hackensack-Meridian	2017	USA	Klebsiella pneumoniae	strong	1900-05-27	142595	370946	5661199	no	-	ST15	1	1	7	8	ybt 10; ICEKp4	97-4LV	-	0	-	0	-	0	-	0	-	wzi24	KL24	?-	Good	0.9997	KL24_07_wcuD,KL24_08_wcuC	O1v1	O1	?	Good	0.9853		aac(3)-IIa.v1^;aac(6')-Ib-cr.v2	-	-	qnrS1	-	-	CatB4.v1?	-	-
SRR2033753	SAMN03657227	Brigham & Women's Hospital	2014-03-30	USA: Boston	Klebsiella pneumoniae	strong	72	224218	429342	5419753	no	-	ST15	0	1	9	11	-	0	-	0	-	0	-	0	-	0	-	wzi93	KL112	none	Very high	0.9865		O1v1	O1	?	Good	0.9849		aac(6')-Ib-cr.v2;aadA2^;aph3-Ia.v1^	-	-	-	-	mphA	CatB4.v1	-	sul1
SRR2033758	SAMN03657232	Brigham & Women's Hospital	2014-05-16	USA: Boston	Klebsiella pneumoniae	strong	72	260690	429762	5420894	no	-	ST15	0	1	9	11	-	0	-	0	-	0	-	0	-	0	-	wzi93	KL112	none	Very high	0.9865		O1v1	O1	?	Good	0.9849		aac(6')-Ib-cr.v2;aadA2^;aph3-Ia.v1^	-	-	-	-	mphA	CatB4.v1	-	sul1
SRR10377134	SAMN13167000	CDC	2016	USA	Klebsiella pneumoniae	strong	1900-03-22	225730	472866	5672675	no	-	ST15	1	2	4	3	ybt 10; ICEKp4	16	-	0	-	0	-	0	-	0	-	wzi93	KL112	none	Very high	0.9865		O1v1	O1	none	Very high	0.9852		-	-	-	-	-	-	-	-	-
SRR12519135	SAMN15907127	Utah Public Health Laboratory	2020-05-09	USA	Klebsiella pneumoniae	strong	111	240266	752401	5612460	no	-	ST15	2	2	10	12	ybt 17; ICEKp10	289-3LV	clb 3	17-2LV	-	0	-	0	-	0	-	wzi93	KL112	none	Very high	0.9865		O1v1	O1	none	Very high	0.9852		aac(6')-Ib-cr.v2;aadA2^;aph3-Ia.v1^	-	-	-	-	mphA	CatB4.v1	-	sul1
SRR12519137	SAMN15907125	Utah Public Health Laboratory	2020-05-18	USA	Klebsiella pneumoniae	strong	107	240400	390827	5584137	yes (2)	ambiguous_bases	ST15	2	2	9	11	ybt 17; ICEKp10	289-3LV	clb 3	17-2LV	-	0	-	0	-	0	-	wzi93	KL112	none	Very high	0.9865		O1v1	O1	?-	Good	0.9851	O1/O2v1_06_wbbO	aac(6')-Ib-cr.v2;aadA2^;aph3-Ia.v1^	-	-	-	-	mphA	-	-	sul1
SRR17250557	SAMN24145041	Utah Public Health Laboratory	2021-11-09	USA	Klebsiella pneumoniae	strong	124	240029	405009	5695931	no	-	ST15	2	2	10	12	ybt 17; ICEKp10	289-3LV	clb 3	17-4LV	-	0	-	0	-	0	-	wzi93	KL112	?	Good	0.9865		O1v1	O1	none	Very high	0.9852		aac(6')-Ib-cr.v2;aadA2^;aph3-Ia.v1^	-	-	-	-	mphA	CatB4.v1	-	sul1
SRR5666626	SAMN07212823	CDC	2015-09-07	USA	Klebsiella pneumoniae	strong	106	222926	750032	5752277	no	-	ST15	1	2	9	12	ybt 10; ICEKp4	16	-	0	-	0	-	0	-	0	-	wzi93	KL112	none	Very high	0.9862		O1v1	O1	none	Very high	0.9852		aac(3)-IIa.v1^;aac(6')-Ib-cr.v2;strA.v1^;strB.v1	-	-	-	-	-	CatB4.v1	-	sul2
SRR10377051	SAMN13167075	CDC	2016	USA	Klebsiella pneumoniae	strong	132	118097	291212	5654144	no	-	ST15	1	2	8	11	ybt 10; ICEKp4	16	-	0	-	0	-	0	-	0	-	wzi93	KL112	none	Very high	0.9865		O1v1	O1	none	Very high	0.9852		aac(3)-IIa.v1^;aac(6')-Ib-cr.v2;strA.v1^;strB.v1	-	-	-	-	-	CatB4.v1	-	sul2
SRR13130566	SAMN16627958	Wadsworth Center	2019	USA	Klebsiella pneumoniae	strong	105	227798	584888	5611993	no	-	ST15	1	2	8	7	ybt 10; ICEKp4	28	-	0	-	0	-	0	-	0	-	wzi24	KL24	none	Very high	1		O1v1	O1	none	Very high	0.9852		aac(6')-Ib'.v1	-	-	-	-	-	CatB4.v1	-	-
SRR4065638	SAMN05170307	CDC	2014-09-10	USA	Klebsiella pneumoniae	strong	1900-03-31	226267	472857	5722446	no	-	ST15	1	2	7	8	ybt 10; ICEKp4	16	-	0	-	0	-	0	-	0	-	wzi93	KL112	?	Good	0.9865		O1v1	O1	none	Very high	0.9852		strA.v1^;strB.v1	-	-	qnrS1	-	-	-	-	sul2
SRR5666550	SAMN07212956	CDC	2015-01-10	USA	Klebsiella pneumoniae	strong	107	275523	471821	5701639	no	-	ST15	1	2	9	12	ybt 10; ICEKp4	16	-	0	-	0	-	0	-	0	-	wzi93	KL112	none	Very high	0.9865		O1v1	O1	none	Very high	0.9852		aac(3)-IIa.v1^;aac(6')-Ib-cr.v2;strA.v1^;strB.v1	-	-	-	-	-	CatB4.v1	-	sul2
SRR13119980	SAMN16829427	Wadsworth Center	2020	USA	Klebsiella pneumoniae	strong	103	222875	563242	5619170	no	-	ST15	0	2	10	18	-	0	-	0	-	0	-	0	-	0	-	wzi93	KL112	none	Very high	0.9865		O1v1	O1	none	Very high	0.9852		aac(3)-IIa.v1^;aac(6')-Ib3^;rmtC;strA.v1*;strB.v1	-	-	qnrB1.v2^	-	mphA	CatB4.v1?;floR.v2*	-	sul1;sul2
SRR13159145	SAMN16940804	Wadsworth Center	2020	USA	Klebsiella pneumoniae	strong	111	197164	563115	5620099	no	-	ST15	0	2	10	18	-	0	-	0	-	0	-	0	-	0	-	wzi93	KL112	none	Very high	0.9865		O1v1	O1	none	Very high	0.9852		aac(3)-IIa.v1^;aac(6')-Ib3^;rmtC;strA.v1^;strB.v1	-	-	qnrB1.v2^	-	mphA	CatB4.v1?;floR.v2*	-	sul1;sul2
SRR16133930	SAMN21919091	Michigan Department of Health and Human Services	2021	USA	Klebsiella pneumoniae	strong	1900-06-29	200537	450303	5728774	no	-	ST15	1	2	8	13	ybt 10; ICEKp4	28-1LV	-	0	-	0	-	0	-	0	-	wzi24	KL24	-	High	0.9999	KL24_13_wcuG	O1v1	O1	none	Very high	0.9851		aac(3)-IIa.v1^;aac(6')-Ib-cr.v2;aph(3')-VI;strA.v1^;strB.v1	-	-	qnrB1.v2^	-	-	CatB4.v1	-	sul2
SRR5386771	SAMN06438391	Houston Methodist Hospital	2014-04-24	USA: Houston	Klebsiella pneumoniae	strong	146	110865	315920	5681248	no	-	ST15	4	2	3	2	ybt 16; ICEKp12	277	-	0	iuc 1	1	-	0	-	0	rmpA2_5-54%	wzi93	KL112	none	Very high	0.9865		O1v1	O1	none	Very high	0.9852		-	-	-	-	-	-	-	-	-
SRR5386772	SAMN06438390	Houston Methodist Hospital	2014-04-24	USA: Houston	Klebsiella pneumoniae	strong	150	118799	316088	5681705	no	-	ST15	4	2	3	2	ybt 16; ICEKp12	277	-	0	iuc 1	1	-	0	-	0	rmpA2_5-54%	wzi93	KL112	none	Very high	0.9865		O1v1	O1	none	Very high	0.9852		-	-	-	-	-	-	-	-	-
SRR6844956	SAMN08720238	Columbia University	2013	USA: New York	Klebsiella pneumoniae	strong	104	212787	558179	5668183	yes (1)	ambiguous_bases	ST1502	0	2	1	1	-	0	-	0	-	0	-	0	-	0	-	wzi191	KL125	*	High	0.9026		O5	O5	*	High	0.9432		-	-	-	-	-	-	-	-	-
SRR8071976	SAMN06218085	JCVI	2013	USA	Klebsiella pneumoniae	strong	1900-04-18	214606	824558	5674540	no	-	ST1502	0	2	1	1	-	0	-	0	-	0	-	0	-	0	-	wzi191	KL125	*	High	0.9026		O5	O5	*	High	0.9432		-	-	-	-	-	-	-	-	-
SRR13874735	SAMN18202045	Broad Institute	2012-11-28	USA: Boston,	Klebsiella pneumoniae	strong	210	70123	323805	5318617	no	-	ST1536	0	0	0	0	-	0	-	0	-	0	-	0	-	0	-	wzi177	unknown (best match = KL114)	?-	None	0.9997	KL114_08_wzy,KL114_09_wciP,KL114_11_wcqZ,KL114_15	O1v2	O1	?-	Good	0.9857	O1/O2v2_08_gmlC	-	-	-	-	-	-	-	-	-
SRR6793821	SAMN08623806	Stanford	2015-05-01	USA: Palo Alto	Klebsiella pneumoniae	strong	79	266438	659177	5342486	no	-	ST1537	0	1	8	9	-	0	-	0	-	0	-	0	-	0	-	-	KL10	none	Very high	0.9849		O3b	O3b	none	Very high	0.9716		strA.v1^;strB.v1	-	-	qnrB19^	-	mphA	floR.v1	-	sul2
SRR6793853	SAMN08623783	Stanford	2013-07-25	USA: Palo Alto	Klebsiella pneumoniae	strong	141	163282	493046	5673442	no	-	ST1593	1	2	9	13	ybt 16; ICEKp12	277	-	0	-	0	-	0	-	0	-	-	KL137	*	Very high	0.9603		O3b	O3b	none	Very high	0.9927		aadA2^;aph3-Ia.v1^;strA.v1*;strB.v1*	-	-	qnrS1	-	mphA	catII.2*	-	sul1;sul2
SRR13874732	SAMN18202048	Broad Institute	2012-11-28	USA: Boston,	Klebsiella pneumoniae	strong	211	81657	377532	5337389	no	-	ST16	0	0	2	1	-	0	-	0	-	0	-	0	-	0	-	wzi50	unknown (best match = KL51)	?-	None	0.9992	KL51_08_wcpB,KL51_09_wzy,KL51_11_wcpA,KL51_12_wzx,KL51_13,KL51_14_wcoZ	O3b	O3b	none	Very high	0.9908		aph3-Ia.v1^	-	-	-	-	-	-	-	-
SRR5385940	SAMN06438734	Houston Methodist Hospital	2014-11-10	USA: Houston	Klebsiella pneumoniae	strong	1900-11-25	225150	512497	5424536	no	-	ST16	0	0	5	4	-	0	-	0	-	0	-	0	-	0	-	wzi50	KL51	none	Very high	0.9993		O3b	O3b	none	Very high	0.9898		aadA2^	-	-	-	-	mphA	-	-	sul1
SRR5467462	SAMN06812663	JCVI	2014	USA: Ohio	Klebsiella pneumoniae	strong	97	198856	512752	5551458	no	-	ST16	0	0	7	6	-	0	-	0	-	0	-	0	-	0	-	wzi50	KL51	none	Very high	0.9988		O3b	O3b	none	Very high	0.9908		aac(6')-Ib*;rmtF	-	-	-	-	-	CatB4.v1?	arr-2	-
SRR6793817	SAMN08623800	Stanford	2014-12-31	USA: Palo Alto	Klebsiella pneumoniae	strong	79	195051	441735	5457746	no	-	ST16	0	0	2	1	-	0	-	0	-	0	-	0	-	0	-	wzi50	KL51	-	High	0.9993	KL51_14_wcoZ	O3b	O3b	none	Very high	0.9903		aph3-Ia.v1^	-	-	-	-	-	-	-	-
SRR5168854	SAMN06218043	JCVI	2013	USA	Klebsiella pneumoniae	strong	1900-06-30	198857	530364	5652786	no	-	ST16	0	2	10	11	-	0	-	0	-	0	-	0	-	0	-	wzi50	KL51	none	Very high	0.9988		O3b	O3b	none	Very high	0.9908		aadA2^;rmtF	-	-	qnrS1	-	mphA	CatB4.v1?	arr-2	sul1
SRR14449344	SAMN19016617	Hackensack-Meridian	2018	USA	Klebsiella pneumoniae	strong	117	205928	492293	5484359	no	-	ST16	0	2	7	10	-	0	-	0	-	0	-	0	-	0	-	wzi50	KL51	-	High	0.9993	KL51_14_wcoZ	O3b	O3b	none	Very high	0.9908		aac(6')-Ib'.v1*;aadA*;strA.v1^;strB.v1	-	-	-	-	mphA	-	-	sul2
SRR5385727	SAMN06437978	Houston Methodist Hospital	2013-12-06	USA: Houston	Klebsiella pneumoniae	strong	1900-05-11	250730	609119	5560358	no	-	ST16	0	1	9	10	-	0	-	0	-	0	-	0	-	0	-	wzi50	KL51	none	Very high	0.9993		O3b	O3b	none	Very high	0.9907		aac(6')-Ib-cr.v2;aadA2^;aph3-Ia.v1^	-	-	-	-	mphA	CatB4.v1?	-	sul1
SRR5385966	SAMN06438708	Houston Methodist Hospital	2014-10-30	USA: Houston	Klebsiella pneumoniae	strong	1900-04-25	172660	553349	5405904	no	-	ST16	0	1	8	8	-	0	-	0	-	0	-	0	-	0	-	wzi50	KL51	?-	Good	0.9994	KL51_14_wcoZ	O3b	O3b	none	Very high	0.9907		aac(6')-Ib-cr.v2;aadA2^	-	-	-	-	mphA	CatB4.v1?	-	sul1
SRR5386571	SAMN06437660	Houston Methodist Hospital	2013-04-14	USA: Houston	Klebsiella pneumoniae	strong	188	174762	296761	5481505	no	-	ST16	0	1	6	6	-	0	-	0	-	0	-	0	-	0	-	wzi50	KL51	?-	Good	0.9992	KL51_14_wcoZ	O3b	O3b	none	Very high	0.9906		aac(6')-Ib'.v1;aadA2^	-	-	-	-	mphA	-	-	sul1
SRR5386797	SAMN06438365	Houston Methodist Hospital	2014-04-18	USA: Houston	Klebsiella pneumoniae	strong	91	249763	549947	5551109	no	-	ST16	0	1	6	5	-	0	-	0	-	0	-	0	-	0	-	wzi50	KL51	?-	Good	0.9993	KL51_09_wzy,KL51_11_wcpA,KL51_14_wcoZ	O3b	O3b	none	Very high	0.9908		aadA2^	-	-	-	-	mphA	-	-	sul1
SRR5386798	SAMN06438364	Houston Methodist Hospital	2014-04-18	USA: Houston	Klebsiella pneumoniae	strong	103	228736	621703	5552764	no	-	ST16	0	1	6	5	-	0	-	0	-	0	-	0	-	0	-	wzi50	KL51	?-	Good	0.9993	KL51_08_wcpB,KL51_09_wzy,KL51_14_wcoZ	O3b	O3b	none	Very high	0.9908		aadA2^	-	-	-	-	mphA	-	-	sul1
SRR5387428	SAMN06438741	Houston Methodist Hospital	2014-11-10	USA: Houston	Klebsiella pneumoniae	strong	157	194491	396571	5372537	no	-	ST16	0	1	6	5	-	0	-	0	-	0	-	0	-	0	-	wzi50	KL51	none	Very high	0.9993		O3b	O3b	none	Very high	0.9898		aadA2^	-	-	-	-	mphA	-	-	sul1
SRR6793816	SAMN08623799	Stanford	2014-12-28	USA: Palo Alto	Klebsiella pneumoniae	strong	137	195123	641609	5479730	no	-	ST16	0	1	7	8	-	0	-	0	-	0	-	0	-	0	-	wzi50	KL51	?-	Good	0.9994	KL51_14_wcoZ	O3b	O3b	none	Very high	0.9903		aac(6')-Ib-cr.v2;aadA2^;aph3-Ia.v1^	-	-	-	-	mphA	-	-	sul1
SRR6793856	SAMN08623780	Stanford	2013-04-16	USA: Palo Alto	Klebsiella pneumoniae	strong	84	206314	514694	5475998	no	-	ST16	0	1	7	8	-	0	-	0	-	0	-	0	-	0	-	wzi50	KL51	?-	Good	0.9994	KL51_07_wcaJ	O3b	O3b	none	Very high	0.9903		aac(6')-Ib-cr.v2;aadA2^;aph3-Ia.v1^	-	-	-	-	mphA	-	-	sul1
SRR12902648	SAMN16558129	CDC	2017	USA	Klebsiella pneumoniae	strong	84	370336	621670	5575997	no	-	ST16	0	2	9	10	-	0	-	0	-	0	-	0	-	0	-	wzi50	KL51	none	Very high	0.9994		O3b	O3b	none	Very high	0.9907		aadA2^;aph3-Ia.v1^	-	-	-	-	mphA	CatB4.v1	-	sul1
SRR2965685	SAMN03733777	University of Virginia Health System	2011-09	USA: Virginia	Klebsiella pneumoniae	strong	79	291284	729770	5512805	no	-	ST16	0	2	9	9	-	0	-	0	-	0	-	0	-	0	-	wzi50	KL51	none	Very high	0.9989		O3b	O3b	none	Very high	0.9906		aadA2^	-	-	-	-	mphA	CatB4.v1?	-	sul1
SRR5666539	SAMN07212959	CDC	2015-02-06	USA	Klebsiella pneumoniae	strong	72	370719	709372	5589399	no	-	ST16	0	2	9	13	-	0	-	0	-	0	-	0	-	0	-	wzi50	KL51	none	Very high	0.9989		O3b	O3b	none	Very high	0.9907		aac(3)-IV;aac(6')-Ib-cr.v2;aadA2^;aph(4)-Ia	-	-	-	-	mphA	CatB4.v1	-	sul1;sul3
SRR15832684	SAMN21370293	GPHL	2021	USA	Klebsiella pneumoniae	strong	1900-06-04	176353	629794	5777660	no	-	ST16	1	2	9	18	ybt 16; ICEKp12	277	-	0	-	0	-	0	-	0	-	wzi230	unknown (best match = KL81)	?-	None	0.9689	KL81_06_wzc,KL81_08_wcaA,KL81_09_wzy,KL81_10_wclJ,KL81_11_wcuM,KL81_12_wcqM,KL81_13_wcmZ,KL81_14_wzx,KL81_15,KL81_17_rmlB,KL81_19_rmlD,KL81_20_rmlC	OL101	OL101	?-+*	Good	0.9188	OL101_01_rfbB,OL101_03_rfbD,OL101_04_rfbC	aac(3)-IIa.v1^;aac(6')-Ib-cr.v2;aadA2^;aph(3')-Ia*;rmtB;strA.v1^;strB.v1	-	-	qnrS1	-	mphA	CatB4.v1	-	sul1;sul2
SRR15832685	SAMN21370292	GPHL	2021	USA	Klebsiella pneumoniae	strong	1900-05-03	220335	570172	5797238	no	-	ST16	1	2	9	22	ybt 16; ICEKp12	277	-	0	-	0	-	0	-	0	-	wzi230	KL81	?-	Good	0.996	KL81_06_wzc,KL81_11_wcuM	OL101	OL101	?-*	Good	0.9525	OL101_05_wbbL	aac(3)-IIa.v1^;aac(6')-Ib-cr.v2;aadA2^;aadA^;aph(3')-Ia*;rmtB;strA.v1^;strB.v1	-	-	qnrS1	-	mphA	CatB4.v1;floR.v1*	-	sul1;sul2;sul3
SRR8071932	SAMN06218052	JCVI	2013	USA	Klebsiella pneumoniae	strong	1900-04-27	291102	620454	5754430	no	-	ST16	1	2	11	11	ybt 9; ICEKp3	174-1LV	-	0	-	0	-	0	-	0	-	wzi50	KL51	none	Very high	0.9994		O3b	O3b	none	Very high	0.9907		rmtF	-	-	-	-	ermB.v1*;mphA?	CatB4.v1?	arr-3?	sul1
SRR14532192	SAMN17600211	Northwestern University	2014-06	USA: Chicago,	Klebsiella pneumoniae	strong	1900-05-01	197736	699303	5618276	no	-	ST16	0	1	7	6	-	0	-	0	-	0	-	0	-	0	-	wzi110	KL149	none	Very high	0.9998		O4	O4	?	Good	0.9966		aac(6')-Ib-cr.v2	-	-	qnrB1.v2^	-	-	CatB4.v1?	-	-
SRR2915804	SAMN04101995	CDC	2015	USA: Wisc	Klebsiella pneumoniae	strong	70	310697	709620	5528316	no	-	ST16	3	2	8	10	-	0	-	0	iuc 5	61	-	0	-	0	-	wzi50	KL51	none	Very high	0.9994		O3b	O3b	none	Very high	0.9908		aac(3)-IId^;aac(6')-Ib-cr.v2;aadA5	-	-	-	-	mphA	-	-	sul1
SRR14532135	SAMN17600259	Northwestern University	2013-01	USA: Chicago,	Klebsiella pneumoniae	strong	123	255959	513805	5763201	no	-	ST16	5	3	10	15	ybt 17; ICEKp10	289-2LV	clb 3	17-3LV	iuc 5	61	-	0	-	0	-	-	unknown (best match = KL51)	?-	None	0.9887	KL51_01_galF,KL51_02_cpsACP,KL51_03_wzi,KL51_04_wza,KL51_05_wzb,KL51_09_wzy,KL51_13	O3b	O3b	none	Very high	0.9908		aadA*;aadA5;strA.v1^;strB.v1	-	-	-	-	mphA	-	-	sul1;sul2
SRR12509244	SAMN15868413	Hackensack-Meridian	2017	USA: Northeast	Klebsiella pneumoniae	strong	88	202131	465590	5409131	no	-	ST1662-1LV	0	1	7	8	-	0	-	0	-	0	-	0	-	0	-	wzi104	unknown (best match = KL51)	?-	None	0.9936	KL51_08_wcpB,KL51_09_wzy,KL51_11_wcpA,KL51_12_wzx	O2v2	O2	none	Very high	0.9847		strA.v1^;strB.v1	-	-	qnrB1.v2^	-	-	-	-	sul2
SRR8199635	SAMN10435722	University of Pittsburg	2017	USA: Pittsburgh,	Klebsiella pneumoniae	strong	1900-03-09	239554	730357	5414385	no	-	ST1662-1LV	0	1	7	8	-	0	-	0	-	0	-	0	-	0	-	wzi104	KL51	none	Very high	0.9941		O2v2	O2	none	Very high	0.9847		strA.v1^;strB.v1	-	-	qnrB1.v2^	-	-	-	-	sul2
SRR15569564	SAMN09266904	Washington University	2017	USA: St. Louis, MO	Klebsiella pneumoniae	strong	1900-08-28	116848	300727	5815678	no	-	ST17	0	0	0	0	-	0	-	0	-	0	-	0	-	0	-	wzi50	KL15	?-	Good	0.9983	KL15_06_wzc	O4	O4	none	Very high	0.9967		-	-	-	-	-	-	-	-	-
SRR15569566	SAMN09266905	Washington University	2017	USA: St. Louis, MO	Klebsiella pneumoniae	strong	1900-05-16	92931	329319	5319545	no	-	ST17	0	0	0	0	-	0	-	0	-	0	-	0	-	0	-	-	KL15	?	Good	0.9981		O4	O4	none	Very high	0.9967		-	-	-	-	-	-	-	-	-
SRR12509109	SAMN15868141	Hackensack-Meridian	2016	USA: Midwest	Klebsiella pneumoniae	strong	1900-06-16	195190	535376	5631503	no	-	ST17	0	2	1	1	-	0	-	0	-	0	-	0	-	0	-	wzi360	KL122	?-	Good	0.9997	KL122_07_wzy	O2v2	O2	none	Very high	0.9851		-	-	-	-	-	-	-	-	-
SRR6844962	SAMN08720198	Columbia University	2013	USA: New York	Klebsiella pneumoniae	strong	97	225815	862880	5609228	yes (3)	ambiguous_bases	ST17	1	2	3	4	ybt 15; ICEKp11	231	-	0	-	0	-	0	-	0	-	wzi141	KL25	?-	Good	0.9917	KL25_09_wfeD	O5	O5	*	High	0.9421		aac(3)-IId^;aph3-Ia.v1^	-	-	-	-	-	-	-	-
SRR6844963	SAMN08720197	Columbia University	2013	USA: New York	Klebsiella pneumoniae	strong	63	377313	597465	5471949	yes (1)	ambiguous_bases	ST17	1	2	6	7	ybt 15; ICEKp11	230-2LV	-	0	-	0	-	0	-	0	-	wzi141	KL25	-	High	0.9914	KL25_09_wfeD	O5	O5	*	High	0.9421		aac(3)-IIa.v1^;aac(6')-Ib-cr.v2	-	-	qnrB1.v2^	-	-	CatB4.v1?	-	-
SRR6844968	SAMN08720196	Columbia University	2012	USA: New York	Klebsiella pneumoniae	strong	63	498199	914296	5483779	no	-	ST17	1	2	6	8	ybt 15; ICEKp11	230-1LV	-	0	-	0	-	0	-	0	-	wzi141	KL25	-	High	0.9916	KL25_09_wfeD	O5	O5	*	High	0.9421		aac(3)-IIa.v1^;aac(6')-Ib-cr.v2*	-	-	qnrB1.v2^	-	-	CatB4.v1	-	-
SRR8071964	SAMN06218088	JCVI	2013	USA	Klebsiella pneumoniae	strong	1900-03-01	359578	657156	5397458	no	-	ST17	1	3	7	7	ybt 15; ICEKp11	230-2LV	-	0	-	0	-	0	-	0	-	wzi141	KL25	-	High	0.9916	KL25_09_wfeD	O5	O5	*	High	0.9421		aac(3)-IIa.v1^;aac(6')-Ib-cr.v2	-	-	qnrB1.v2^	-	-	CatB4.v1?	-	-
SRR8071967	SAMN06218090	JCVI	2013	USA	Klebsiella pneumoniae	strong	1900-02-22	329935	913938	5396684	no	-	ST17	1	3	7	7	ybt 15; ICEKp11	230-1LV	-	0	-	0	-	0	-	0	-	wzi141	KL25	-	High	0.9916	KL25_09_wfeD	O5	O5	*	High	0.9421		aac(3)-IIa.v1^;aac(6')-Ib-cr.v2	-	-	qnrB1.v2^	-	-	CatB4.v1?	-	-
SRR8071992	SAMN06218082	JCVI	2013	USA	Klebsiella pneumoniae	strong	1900-03-04	329935	575542	5473300	no	-	ST17	1	2	6	7	ybt 15; ICEKp11	230-2LV	-	0	-	0	-	0	-	0	-	wzi141	KL25	-	High	0.9915	KL25_09_wfeD	O5	O5	*	High	0.9421		aac(3)-IIa.v1^;aac(6')-Ib-cr.v2	-	-	qnrB1.v2^	-	-	CatB4.v1?	-	-
SRR8072006	SAMN06218128	JCVI	2013	USA	Klebsiella pneumoniae	strong	1900-04-03	240659	464723	5614002	no	-	ST17	1	2	3	4	ybt 15; ICEKp11	231	-	0	-	0	-	0	-	0	-	wzi141	KL25	?-	Good	0.9917	KL25_09_wfeD	O5	O5	*	High	0.9421		aac(3)-IId^;aph3-Ia.v1^	-	-	-	-	-	-	-	-
SRR9858793	SAMN12392819	Columbia	2012-03-02	USA: New York	Klebsiella pneumoniae	strong	1900-03-30	301308	410185	5478051	no	-	ST17	1	2	6	8	ybt 15; ICEKp11	230-1LV	-	0	-	0	-	0	-	0	-	wzi141	unknown (best match = KL25)	?-	None	0.9908	KL25_07_wcaJ,KL25_09_wfeD,KL25_10,KL25_11_wcuB,KL25_12_wzx	O5	O5	*	High	0.9421		aac(3)-IIa.v1^;aac(6')-Ib-cr.v2	-	-	qnrB1.v2^	-	-	CatB4.v1	-	-
SRR9858858	SAMN12392892	Columbia	2013-09-05	USA: New York	Klebsiella pneumoniae	strong	1900-04-06	225815	862880	5609228	yes (3)	ambiguous_bases	ST17	1	2	3	4	ybt 15; ICEKp11	231	-	0	-	0	-	0	-	0	-	wzi141	KL25	?-	Good	0.9917	KL25_09_wfeD	O5	O5	*	High	0.9421		aac(3)-IId^;aph3-Ia.v1^	-	-	-	-	-	-	-	-
SRR9858907	SAMN12392863	Columbia	2013-03-19	USA: New York	Klebsiella pneumoniae	strong	1900-03-03	377313	597465	5471949	yes (1)	ambiguous_bases	ST17	1	2	6	7	ybt 15; ICEKp11	230-2LV	-	0	-	0	-	0	-	0	-	wzi141	KL25	-	High	0.9914	KL25_09_wfeD	O5	O5	*	High	0.9421		aac(3)-IIa.v1^;aac(6')-Ib-cr.v2	-	-	qnrB1.v2^	-	-	CatB4.v1?	-	-
SRR9858959	SAMN12392869	Columbia	2013-04-25	USA: New York	Klebsiella pneumoniae	strong	74	377290	847679	5462720	no	-	ST17	1	3	7	7	ybt 15; ICEKp11	230-2LV	-	0	-	0	-	0	-	0	-	wzi141	unknown (best match = KL25)	?-	Low	0.9909	KL25_09_wfeD,KL25_11_wcuB,KL25_12_wzx	O5	O5	*	High	0.9421		aac(3)-IIa.v1^;aac(6')-Ib-cr.v2	-	-	qnrB1.v2^	-	-	CatB4.v1	-	-
SRR14433891	SAMN19022476	MDH	2021	USA	Klebsiella pneumoniae	strong	62	379305	1254873	5610386	no	-	ST17	0	2	2	3	-	0	-	0	-	0	-	0	-	0	-	wzi82	KL23	none	Very high	0.9993		O2v2	O2	none	Very high	0.9843		-	-	-	-	-	mphA	-	-	-
SRR14450258	SAMN19016753	Hackensack-Meridian	2017	USA	Klebsiella pneumoniae	strong	80	259238	1006448	5421784	no	-	ST17	1	2	5	6	ybt 0; ICE?	160-6LV	-	0	-	0	-	0	-	0	-	wzi386	unknown (best match = KL107)	?-+*	None	0.7621	KL107_02_cpsACP,KL107_05_wzb,KL107_06_wzc,KL107_07_wbaP,KL107_08,KL107_09,KL107_10	OL104	OL104	?	Good	0.9981		-	-	-	qnrB2.v1^	-	-	-	-	sul1;sul1
SRR5168849	SAMN06218047	JCVI	2013	USA	Klebsiella pneumoniae	strong	1900-04-15	304260	538653	5484389	no	-	ST17	1	2	5	5	ybt 10; ICEKp4	20-1LV	-	0	-	0	-	0	-	0	-	wzi141	KL25	?-	Good	0.9915	KL25_09_wfeD	O5	O5	*	High	0.9421		aadA1.v1^	-	-	-	-	-	-	-	sul1
SRR5387341	SAMN06438828	Houston Methodist Hospital	2014-12-23	USA: Houston	Klebsiella pneumoniae	strong	153	263828	793504	5613367	no	-	ST17	1	2	4	5	ybt 10; ICEKp4	20-1LV	-	0	-	0	-	0	-	0	-	wzi141	unknown (best match = KL25)	?-	None	0.9906	KL25_05_wzb,KL25_06_wzc,KL25_07_wcaJ,KL25_08_wzy,KL25_09_wfeD,KL25_11_wcuB	O5	O5	*	High	0.942		aac(6')-Ib'.v1*;aadA*	-	-	qnrB19^	-	-	-	-	-
SRR5666473	SAMN07212856	CDC	2015-11-12	USA	Klebsiella pneumoniae	strong	64	378715	793504	5485254	no	-	ST17	1	2	5	5	ybt 10; ICEKp4	20-2LV	-	0	-	0	-	0	-	0	-	wzi141	KL25	-	High	0.9915	KL25_09_wfeD	O5	O5	*	High	0.9421		aadA1.v1^	-	-	-	-	-	-	-	sul1
SRR6892675	SAMN08783871	Columbia	2015-03-10	USA: New York	Klebsiella pneumoniae	strong	172	168648	373912	5675570	no	-	ST17	0	2	4	4	-	0	-	0	-	0	-	0	-	0	-	wzi12	KL112	?	Good	0.9914		O2v2	O2	none	Very high	0.9852		-	-	-	qnrS1	-	-	-	-	-
SRR14832332	SAMN19715150	MDH	2021	USA	Klebsiella pneumoniae	strong	139	374341	1239182	5591960	no	-	ST17	0	2	8	14	-	0	-	0	-	0	-	0	-	0	-	wzi141	KL25	-	High	0.9915	KL25_09_wfeD	O5	O5	*	High	0.9421		aac(6')-Ib-cr.v2;aadA2^;strA.v1*;strB.v1*	-	-	qnrS1	-	-	CatB4.v1;catII.2*	-	sul1;sul2
SRR5387238	SAMN06438931	Houston Methodist Hospital	2015-03-09	USA: Houston	Klebsiella pneumoniae	strong	101	266188	790793	5426892	no	-	ST17	0	1	5	5	-	0	-	0	-	0	-	0	-	0	-	wzi141	KL25	?-	Good	0.9916	KL25_09_wfeD	O5	O5	*	High	0.9421		-	-	-	qnrB17^	-	-	catA1*	-	sul1
SRR15569567	SAMN09266909	Washington University	2017	USA: St. Louis, MO	Klebsiella pneumoniae	strong	139	131150	332851	5674700	no	-	ST1727	0	0	0	0	-	0	-	0	-	0	-	0	-	0	-	wzi150	unknown (best match = KL107)	?-	None	0.8549	KL107_05_wzb,KL107_06_wzc,KL107_07_wbaP,KL107_08,KL107_09,KL107_10,KL107_12	OL101	OL101	?-*	Good	0.9193	OL101_01_rfbB	-	-	-	-	-	-	-	-	-
SRR5467428	SAMN06812646	JCVI	2015	USA:	Klebsiella pneumoniae	strong	1900-03-15	293242	648861	5412387	no	-	ST1746	0	0	1	0	-	0	-	0	-	0	-	0	-	0	-	-	KL142	none	Very high	0.9977		O1v1	O1	none	Very high	0.9831		-	-	-	-	-	-	-	-	-
SRR2033750	SAMN03657224	Brigham & Women's Hospital	2012-03-09	USA: Boston	Klebsiella pneumoniae	strong	265	117676	349651	5759656	no	-	ST18-2LV	0	0	1	1	-	0	-	0	-	0	-	0	-	0	-	wzi349	KL17	?	Good	0.9834		O4	O4	none	Very high	0.9973		-	-	-	-	-	-	catII.2*	-	-
SRR16479884	SAMN22329156	Massachusetts State Public Health Lab	2021	USA	Klebsiella pneumoniae	strong	1900-03-13	354679	790084	5678658	no	-	ST1838	0	2	4	6	-	0	-	0	-	0	-	0	-	0	-	wzi23	KL14	?	Good	0.9975		O3b	O3b	none	Very high	0.9892		aac(2')-IIa*;strA.v1;strB.v1	-	-	qnrB2.v1^	-	-	-	-	-
SRR12508771	SAMN15868522	Hackensack-Meridian	2017	USA: Midwest	Klebsiella pneumoniae	strong	160	142552	465512	5595407	no	-	ST1844	0	1	9	11	-	0	-	0	-	0	-	0	-	0	-	wzi115	KL54	?-+	Good	0.9994	KL54_03_wzi,KL54_08_wzx,KL54_09_wzy	unknown (best match = O1v2)	unknown	?-	Low	0.9924	O1/O2v2_06_wbbO,O1/O2v2_07_kfoC	aac(6')-Ib-cr.v2;aadA2^;aph3-Ia.v1^	-	-	-	-	mphA	CatB4.v1?	-	sul1
SRR5973242	SAMN07525503	Houston Methodist Hospital	2017-01-31	USA: Houston	Klebsiella pneumoniae	strong	53	360755	515290	5422033	no	-	ST1876	0	1	7	11	-	0	-	0	-	0	-	0	-	0	-	wzi50	KL15	?-	Good	0.998	KL15_10_wcsR	O4	O4	none	Very high	0.9968		aac(3)-IIa.v1^;aac(6')-Ib-cr.v2;strA.v1^;strB.v1	-	-	qnrB1.v2^	-	-	CatB4.v1?	-	sul2
SRR5467408	SAMN06812624	JCVI	2014	USA: Ohio	Klebsiella pneumoniae	strong	185	151072	405150	5681429	no	-	ST188	0	2	2	2	-	0	-	0	-	0	-	0	-	0	-	-	unknown (best match = KL31)	?-	None	0.9929	KL31_10_wcuC,KL31_11_wbaZ,KL31_12_wcaJ,KL31_13_wctH,KL31_14_wctI,KL31_15_wzx,KL31_16_wcuJ	O3b	O3b	none	Very high	0.9885		-	-	-	-	-	-	-	-	-
SRR10376990	SAMN13166924	CDC	2016	USA	Klebsiella pneumoniae	strong	149	146691	330447	5721612	no	-	ST1898	0	0	0	0	-	0	-	0	-	0	-	0	-	0	-	wzi374	KL140	none	Very high	0.9968		O1v2	O1	?	Good	0.984		-	-	-	-	-	-	-	-	-
SRR15569578	SAMN09266884	Washington University	2017	USA: St. Louis, MO	Klebsiella pneumoniae	strong	1900-04-01	225795	909601	5580828	no	-	ST20	1	0	0	0	ybt 14; ICEKp5	135	-	0	-	0	-	0	-	0	-	wzi84	KL28	none	Very high	0.9916		O1v2	O1	none	Very high	0.9838		-	-	-	-	-	-	-	-	-
SRR15569580	SAMN09266899	Washington University	2017	USA: St. Louis, MO	Klebsiella pneumoniae	strong	89	230287	545996	5381353	no	-	ST20	0	0	0	0	-	0	-	0	-	0	-	0	-	0	-	wzi160	KL39	none	Very high	0.9928		O1v1	O1	none	Very high	0.9806		-	-	-	-	-	-	-	-	-
SRR5386182	SAMN06437422	Houston Methodist Hospital	2012-09-12	USA: Houston	Klebsiella pneumoniae	strong	1900-04-08	159761	411408	5457516	no	-	ST20	1	0	0	0	ybt 14; ICEKp5	135	-	0	-	0	-	0	-	0	-	wzi84	KL28	?-	Good	0.9917	KL28_09_wckD,KL28_10_wzy,KL28_12_wcuE	O1v2	O1	?-	Good	0.9839	O1/O2v2_06_wbbO	-	-	-	-	-	-	-	-	-
SRR5973387	SAMN07525412	Houston Methodist Hospital	2017-02-18	USA: Houston	Klebsiella pneumoniae	strong	98	225861	1132814	5543570	no	-	ST20	0	0	0	0	-	0	-	0	-	0	-	0	-	0	-	wzi113	KL111	none	Perfect	1		O3b	O3b	none	Very high	0.9915		-	-	-	-	-	-	-	-	-
SRR9858846	SAMN12392832	Columbia	2012-04-17	USA: New York	Klebsiella pneumoniae	strong	1900-05-19	281148	767529	5851738	no	-	ST20	0	0	1	0	-	0	-	0	-	0	-	0	-	0	-	wzi24	KL24	-	High	0.9996	KL24_13_wcuG	O1v1	O1	none	Very high	0.984		-	-	-	-	-	-	-	-	-
SRR5666510	SAMN07212828	CDC	2015-10-05	USA	Klebsiella pneumoniae	strong	96	339016	579480	5484867	no	-	ST20	0	2	2	2	-	0	-	0	-	0	-	0	-	0	-	wzi59	KL3	none	Very high	0.9963		O1v2	O1	none	Very high	0.9843		-	-	-	-	-	-	-	-	-
SRR16641516	SAMN22660491	Virginia Division of Consolidated Laboratory Services	2020	USA	Klebsiella pneumoniae	strong	90	236342	443967	5753052	no	-	ST2096-1LV	4	2	10	16	ybt 14; ICEKp5	140-1LV	-	0	iuc 1	1	-	0	-	0	rmpA2_8-60%	wzi64	KL64	none	Perfect	1		O1v1	O1	none	Very high	0.9864		aac(6')-Ib-cr.v2;aadA2^;armA;sat-2	-	-	-	-	mphE.v2^;msrE	CatB4.v1	-	sul1
SRR15569568	SAMN09266903	Washington University	2017	USA: St. Louis, MO	Klebsiella pneumoniae	strong	64	186100	681503	5279820	no	-	ST2097	0	0	0	0	-	0	-	0	-	0	-	0	-	0	-	wzi135	KL3	none	Very high	0.9988		O2v2	O2	none	Very high	0.9855		-	-	-	-	-	-	-	-	-
SRR8071939	SAMN06218104	JCVI	2013	USA	Klebsiella pneumoniae	strong	1900-04-02	222589	369993	5467426	no	-	ST219	0	1	7	11	-	0	-	0	-	0	-	0	-	0	-	wzi177	KL114	none	Very high	0.9978		O1v1	O1	none	Very high	0.9855		aadA2^;aph3-Ia.v1^;strA.v1*;strB.v1*	-	-	qnrS1	-	mphA	catII.2*	-	sul1;sul2
SRR13081093	SAMN16828104	Michigan Department of Health and Human Services	2020	USA	Klebsiella pneumoniae	strong	68	307867	629164	5417240	no	-	ST219	0	2	8	13	-	0	-	0	-	0	-	0	-	0	-	wzi177	KL114	none	Very high	0.9978		O1v1	O1	none	Very high	0.9854		aadA2^;aph(3')-VI;aph3-Ia.v1^;strA.v1*;strB.v1*	-	-	qnrS1	-	mphA	catII.2*	-	sul1;sul2
SRR13081106	SAMN16828092	Michigan Department of Health and Human Services	2020	USA	Klebsiella pneumoniae	strong	66	290785	629164	5479789	no	-	ST219	0	2	8	13	-	0	-	0	-	0	-	0	-	0	-	wzi177	KL114	none	Very high	0.9978		O1v1	O1	none	Very high	0.9854		aadA2^;aph(3')-VI;aph3-Ia.v1^;strA.v1*;strB.v1*	-	-	qnrS1	-	mphA	catII.2*	-	sul1;sul2
SRR13081107	SAMN16828091	Michigan Department of Health and Human Services	2020	USA	Klebsiella pneumoniae	strong	70	307868	629164	5479260	no	-	ST219	0	2	8	13	-	0	-	0	-	0	-	0	-	0	-	wzi177	KL114	none	Very high	0.9978		O1v1	O1	none	Very high	0.9854		aadA2^;aph(3')-VI;aph3-Ia.v1^;strA.v1*;strB.v1*	-	-	qnrS1	-	mphA	catII.2*	-	sul1;sul2
SRR13429550	SAMN17309437	Michigan Department of Health and Human Services	2020	USA	Klebsiella pneumoniae	strong	59	324359	629165	5422880	no	-	ST219	0	2	8	13	-	0	-	0	-	0	-	0	-	0	-	wzi177	KL114	none	Very high	0.9978		O1v1	O1	none	Very high	0.9854		aadA2^;aph(3')-VI;aph3-Ia.v1^;strA.v1*;strB.v1*	-	-	qnrS1	-	mphA	catII.2*	-	sul1;sul2
SRR13429564	SAMN17309416	Michigan Department of Health and Human Services	2020	USA	Klebsiella pneumoniae	strong	65	307867	629164	5421308	no	-	ST219	0	2	8	13	-	0	-	0	-	0	-	0	-	0	-	wzi177	KL114	none	Very high	0.9978		O1v1	O1	none	Very high	0.9854		aadA2^;aph(3')-VI;aph3-Ia.v1^;strA.v1*;strB.v1*	-	-	qnrS1	-	mphA	catII.2*	-	sul1;sul2
SRR14197428	SAMN18683844	Michigan Department of Health and Human Services	2020	USA	Klebsiella pneumoniae	strong	71	307867	443644	5480996	yes (1)	ambiguous_bases	ST219	0	2	8	13	-	0	-	0	-	0	-	0	-	0	-	wzi177	KL114	none	Very high	0.9978		O1v1	O1	none	Very high	0.9854		aadA2^;aph(3')-VI;aph3-Ia.v1^;strA.v1*;strB.v1*	-	-	qnrS1	-	mphA	catII.2*	-	sul1;sul2
SRR15061193	SAMN20104176	Michigan Department of Health and Human Services	2021	USA	Klebsiella pneumoniae	strong	64	307867	629164	5421162	yes (1)	ambiguous_bases	ST219	0	2	8	13	-	0	-	0	-	0	-	0	-	0	-	wzi177	KL114	none	Very high	0.9978		O1v1	O1	none	Very high	0.9854		aadA2^;aph(3')-VI;aph3-Ia.v1^;strA.v1*;strB.v1*	-	-	qnrS1	-	mphA	catII.2*	-	sul1;sul2
SRR13429563	SAMN17309417	Michigan Department of Health and Human Services	2020	USA	Klebsiella pneumoniae	strong	69	307867	629347	5421308	no	-	ST219	0	2	8	13	-	0	-	0	-	0	-	0	-	0	-	wzi177	KL114	none	Very high	0.9978		O1v1	O1	none	Very high	0.9854		aadA2^;aph(3')-VI;aph3-Ia.v1^;strA.v1*;strB.v1*	-	-	qnrS1	-	mphA	catII.2*	-	sul1;sul2
SRR14449596	SAMN19016538	Hackensack-Meridian	2017	USA	Klebsiella pneumoniae	strong	146	152189	369993	5699594	no	-	ST219	1	3	11	15	ybt 13; ICEKp2	299-2LV	-	0	-	0	-	0	-	0	-	wzi177	KL114	?-	Good	0.9978	KL114_13	O1v1	O1	none	Very high	0.9854		aac(3)-IIa.v1^;aac(6')-Ib-cr.v2;aph3-Ia.v1^;strA.v1;strB.v1*	-	-	qnrB1.v2^	-	mphA	CatB4.v1?	-	sul2
SRR5386086	SAMN06438606	Houston Methodist Hospital	2014-09-20	USA: Houston	Klebsiella pneumoniae	strong	1900-05-16	176009	401800	5540853	no	-	ST22	0	0	5	5	-	0	-	0	-	0	-	0	-	0	-	wzi9	KL9	none	Very high	0.9998		O2v2	O2	none	Very high	0.9844		aac(3)-IIa.v1^;aac(6')-Ib-cr.v2	-	-	qnrB1.v2^	-	-	CatB4.v1?	-	-
SRR5467437	SAMN06812639	JCVI	2013	USA: Ohio	Klebsiella pneumoniae	strong	1900-02-26	297300	1254100	5253998	no	-	ST22	0	2	6	7	-	0	-	0	-	0	-	0	-	0	-	wzi9	KL9	none	Very high	0.9999		O2v2	O2	none	Very high	0.9844		aac(3)-IIa.v1^;aac(6')-Ib-cr.v2	-	-	qnrB1.v2^	-	-	CatB4.v1?	-	-
SRR12509135	SAMN15868784	Hackensack-Meridian	2016	USA: South	Klebsiella pneumoniae	strong	1900-03-10	254972	557703	5451506	no	-	ST225	0	0	0	0	-	0	-	0	-	0	-	0	-	0	-	wzi59	KL3	*	Very high	0.9929		O2v2	O2	none	Very high	0.9816		-	-	-	-	-	-	-	-	-
SRR11725286	SAMN14792099	Utah Public Health Laboratory	2020-01-08	USA	Klebsiella pneumoniae	strong	92	173178	701024	5532143	no	-	ST23	5	0	0	0	ybt 1; ICEKp10	47-2LV	clb 2	29	iuc 1	1	iro 1	2	rmp 1; KpVP-1	26	rmpA2_6*-47%	wzi1	KL1	none	Very high	0.9999		O1v2	O1	none	Very high	0.9913		-	-	-	-	-	-	-	-	-
SRR13075498	SAMN16822476	Utah Public Health Laboratory	2020-10-20	USA	Klebsiella pneumoniae	strong	57	396973	1348474	5535459	no	-	ST23	5	0	0	0	ybt 1; ICEKp10	57	clb 2	29-1LV	iuc 1	1	iro 1	2	rmp 1; KpVP-1	34	rmpA2_6-60%	wzi1	KL1	none	Very high	0.9999		O1v2	O1	none	Very high	0.9913		-	-	-	-	-	-	-	-	-
SRR5809254	SAMN07311085	Johns Hopkins	2015-07-27	USA: Baltimore	Klebsiella pneumoniae	strong	56	419091	719655	5567598	no	-	ST23	4	0	0	0	ybt 8; ICEKp3	170	-	0	iuc 1	1	iro 1	31	rmp 1; KpVP-1	26	rmpA2_6-60%	wzi1	KL1	none	Very high	1		O1v1	O1	-+	Good	0.9387	O1/O2v1_07_kfoC	-	-	-	-	-	-	-	-	-
SRR9858962	SAMN12392859	Columbia	2013-01-20	USA: New York	Klebsiella pneumoniae	strong	57	441181	1339880	5517845	no	-	ST23	5	0	0	0	ybt 1; ICEKp10	57	clb 2	29	iuc 1	1	iro 1	2	rmp 1; KpVP-1	34	rmpA2_6-60%	wzi1	KL1	none	Very high	0.9999		O1v2	O1	none	Very high	0.9912		-	-	-	-	-	-	-	-	-
SRR6793814	SAMN08623801	Stanford	2015-01-01	USA: Palo Alto	Klebsiella pneumoniae	strong	119	202655	450093	5491245	no	-	ST231	4	2	9	11	ybt 14; ICEKp5	145-2LV	-	0	iuc unknown	0	-	0	-	0	-	wzi104	KL51	-	High	0.9939	KL51_14_wcoZ	O1v2	O1	none	Very high	0.9843		aac(6')-Ib;aadA2^	-	-	qnrS1	-	ermB.v1*;mphA	catA1^	arr-2	sul1
SRR12902740	SAMN16558213	CDC	2017	USA	Klebsiella pneumoniae	strong	110	338605	1086802	5779946	no	-	ST231	4	2	9	18	ybt 14; ICEKp5	145-1LV	-	0	iuc unknown	0	-	0	-	0	-	wzi104	KL51	-	High	0.994	KL51_14_wcoZ	O1v2	O1	none	Very high	0.9844		aac(6')-Ib;aadA2^;aph(3')-VI;rmtF;strA.v1^;strB.v1	-	-	qnrB1.v1	-	ermB.v1*;mphA	-	arr-2	sul1;sul2
SRR13619196	SAMN17767324	MDH	2020	USA	Klebsiella pneumoniae	strong	94	387273	996805	5643050	no	-	ST231	4	2	9	18	ybt 14; ICEKp5	145-1LV	-	0	iuc unknown	0	-	0	-	0	-	wzi104	KL51	?-	Good	0.994	KL51_11_wcpA,KL51_14_wcoZ	O1v2	O1	none	Very high	0.9844		aac(6')-Ib;aadA2^;aph(3')-VI;rmtF;strA.v1^;strB.v1	-	-	qnrB1.v1	-	ermB.v1*;mphA	-	arr-2	sul1;sul2
SRR14433877	SAMN19022497	MDH	2021	USA	Klebsiella pneumoniae	strong	105	349685	644180	5779355	no	-	ST231	4	2	9	18	ybt 14; ICEKp5	145-1LV	-	0	iuc unknown	0	-	0	-	0	-	wzi104	unknown (best match = KL51)	?-	None	0.9933	KL51_09_wzy,KL51_10_wcuF,KL51_11_wcpA,KL51_12_wzx,KL51_13,KL51_14_wcoZ	O1v2	O1	?	Good	0.9844		aac(6')-Ib;aadA2^;aph(3')-VI;rmtF;strA.v1^;strB.v1	-	-	qnrB1.v1	-	ermB.v1*;mphA	-	arr-2	sul1;sul2
SRR12508887	SAMN15869102	Hackensack-Meridian	2016	USA: South	Klebsiella pneumoniae	strong	93	327408	481367	5542352	no	-	ST231	4	2	10	14	ybt 14; ICEKp5	145-1LV	-	0	iuc unknown	0	-	0	-	0	-	wzi104	unknown (best match = KL51)	?-	None	0.9939	KL51_08_wcpB,KL51_09_wzy,KL51_11_wcpA,KL51_13,KL51_14_wcoZ	O1v2	O1	none	Very high	0.9844		aac(6')-Ib;aadA2^;rmtF	-	-	qnrS1	-	ermB.v1*;mphA	catA1^	arr-2	sul1
SRR14449965	SAMN19016664	Hackensack-Meridian	2017	USA	Klebsiella pneumoniae	strong	108	185172	379638	5636156	no	-	ST2358-2LV	0	2	4	3	-	0	-	0	-	0	-	0	-	0	-	wzi64	KL64	none	Very high	1		O2v1	O2	?-	Good	0.986	O1/O2v1_06_wbbO,O1/O2v1_07_kfoC	-	-	-	-	-	-	-	-	-
SRR15948201	SAMN21493865	Utah Public Health Laboratory	2021-07-16	USA	Klebsiella pneumoniae	strong	1900-06-15	135688	493344	5971881	no	-	ST243	0	2	9	16	-	0	-	0	-	0	-	0	-	0	-	wzi108	unknown (best match = KL31)	?-	None	0.9692	KL31_10_wcuC,KL31_11_wbaZ,KL31_13_wctH,KL31_14_wctI,KL31_15_wzx,KL31_16_wcuJ	O2v2	O2	none	Very high	0.9839		aac(3)-IId^;aac(6')-Ib-cr.v2^;aadA16*;strA.v1^;strB.v1	-	-	qnrB2.v1^;qnrS1	-	mphA	catB3.v2	arr-3	sul1;sul1
SRR5467425	SAMN06812649	JCVI	2015	USA: Ohio	Klebsiella pneumoniae	strong	1900-04-25	256313	725561	5493107	no	-	ST247	0	2	2	2	-	0	-	0	-	0	-	0	-	0	-	wzi27	KL10	?-*	Good	0.9696	KL10_12_wcaN	O3b	O3b	none	Very high	0.9876		-	-	-	-	-	-	-	-	-
SRR14095495	SAMN18528007	Indiana State Department of Health	2020-12-27	USA	Klebsiella pneumoniae	strong	129	250702	435418	5808039	no	-	ST248	0	2	5	10	-	0	-	0	-	0	-	0	-	0	-	wzi50	KL51	none	Very high	0.9993		O3b	O3b	none	Very high	0.991		aac(6')-Il;aadA1.v1^;aadA2^;strA.v1;strB.v1	-	-	-	-	mphA	-	-	sul1
SRR15569569	SAMN09266900	Washington University	2017	USA: St. Louis, MO	Klebsiella pneumoniae	strong	154	100604	248308	5512298	no	-	ST25	1	0	2	2	ybt 14; ICEKp5	135-1LV	-	0	-	0	-	0	-	0	-	wzi72	KL2	none	Very high	0.9841		O1v2	O1	none	Very high	0.9919		aadA^	-	-	-	-	-	-	-	sul1
SRR14449982	SAMN19016648	Hackensack-Meridian	2018	USA	Klebsiella pneumoniae	strong	125	154128	404703	5495043	no	-	ST25	1	1	7	8	ybt 14; ICEKp5	145-2LV	-	0	-	0	-	0	-	0	-	wzi72	KL2	none	Very high	0.9841		O1v2	O1	none	Very high	0.992		aac(3)-IIa.v1^;aac(6')-Ib-cr.v2	-	-	qnrB1.v2^	-	-	CatB4.v1?	-	-
SRR5385852	SAMN06437853	Houston Methodist Hospital	2013-08-18	USA: Houston	Klebsiella pneumoniae	strong	1900-04-07	223503	404544	5564044	no	-	ST25	1	1	8	13	ybt 14; ICEKp5	145-1LV	-	0	-	0	-	0	-	0	-	wzi72	KL2	none	Very high	0.9841		O1v2	O1	none	Very high	0.992		aac(3)-IIa.v1^;aac(6')-Ib-cr.v2;strA.v1^;strB.v1	-	-	qnrB1.v2^	-	-	CatB4.v1?	-	sul2
SRR5387290	SAMN06438879	Houston Methodist Hospital	2015-01-29	USA: Houston	Klebsiella pneumoniae	strong	125	161463	375540	5642650	no	-	ST25	1	1	8	12	ybt 14; ICEKp5	145-1LV	-	0	-	0	-	0	-	0	-	wzi72	KL2	none	Very high	0.984		O1v2	O1	none	Very high	0.992		aac(3)-IIa.v1^;aac(6')-Ib-cr.v2;strA.v1^;strB.v1	-	-	qnrB1.v2^	-	-	CatB4.v1?	-	sul2
SRR8199314	SAMN10435743	University of Pittsburg	2017	USA: Pittsburgh,	Klebsiella pneumoniae	strong	1900-04-22	173209	365566	5479331	no	-	ST25	1	1	8	12	ybt 14; ICEKp5	145-1LV	-	0	-	0	-	0	-	0	-	wzi72	KL2	none	Very high	0.9841		O1v2	O1	none	Very high	0.9919		aac(3)-IIa.v1^;aac(6')-Ib-cr.v2;strA.v1^;strB.v1^	-	-	qnrB1.v2^	-	-	CatB4.v1?	-	sul2
SRR12902484	SAMN16558245	CDC	2017	USA	Klebsiella pneumoniae	strong	111	314367	492705	5542985	no	-	ST252	0	0	0	0	-	0	-	0	-	0	-	0	-	0	-	wzi135	KL116	-	High	0.9909	KL116_17_wcpG	O1/O2v1	unknown	none	Very high	0.9772		-	-	-	-	-	-	-	-	-
SRR10376992	SAMN13166922	CDC	2016	USA	Klebsiella pneumoniae	strong	117	187250	493832	5884522	no	-	ST258	1	0	6	5	ybt 10; ICEKp4	97-5LV	-	0	-	0	-	0	-	0	-	wzi154	KL107	?-	Good	0.9999	KL107_07_wbaP	O2v2	O2	none	Very high	0.9838		aadA2^	-	-	-	-	-	catA1^	-	sul1
SRR12508615	SAMN15868371	Hackensack-Meridian	2017	USA: West	Klebsiella pneumoniae	strong	288	135124	318633	5533932	no	-	ST258	0	0	5	7	-	0	-	0	-	0	-	0	-	0	-	wzi29	unknown (best match = KL106)	?-	None	0.9993	KL106_07_wzy,KL106_09,KL106_10_wecB,KL106_11_wzx,KL106_15_rfbp,KL106_17	O2v2	O2	none	Very high	0.9847		aac(6')-Ib'.v1;ant(2'')-Ia;aph3-Ia.v1^	-	-	-	-	-	catA1^	-	sul1;sul1
SRR12508953	SAMN15868183	Hackensack-Meridian	2016	USA: Northeast	Klebsiella pneumoniae	strong	106	167966	712907	5505864	no	-	ST258	0	0	5	5	-	0	-	0	-	0	-	0	-	0	-	wzi154	KL107	?-	Good	0.9998	KL107_06_wzc	O2v2	O2	none	Very high	0.9838		aac(6')-Ib'.v1;aadA2^	-	-	-	-	mphA	-	-	sul1
SRR12509503	SAMN15868647	Hackensack-Meridian	2016	USA: Northeast	Klebsiella pneumoniae	strong	146	132188	714273	5432951	no	-	ST258	0	0	6	7	-	0	-	0	-	0	-	0	-	0	-	wzi29	unknown (best match = KL106)	?-+	Low	0.9996	KL106_05_wzb,KL106_08,KL106_15_rfbp	unknown (best match = OL102)	unknown	-	None	0.7384	OL102_01_rfbB,OL102_02_rfbA,OL102_03_rfbD,OL102_04_rfbC,OL102_05_wbbL,OL102_06_rhamnan,OL102_07_wzm,OL102_08_wzt	aac(6')-Ib'.v1;aadA2^;aph3-Ia.v1^	-	-	-	-	mphA	catA1^	-	sul1
SRR4017920	SAMN05170244	CDC	2014-06-09	USA	Klebsiella pneumoniae	strong	1900-03-31	246816	522391	5681774	no	-	ST258	2	0	6	6	ybt 17; ICEKp10	251-1LV	clb 3	62-1LV	-	0	-	0	-	0	-	wzi154	KL107	none	Very high	0.9999		O2v2	O2	?-	Good	0.9838	O1/O2v2_03_wbbM,O1/O2v2_09_gmlB	aac(6')-Ib'.v1;aadA2^	-	-	-	-	mphA	catA1^	-	sul1
SRR8071954	SAMN06218095	JCVI	2013	USA	Klebsiella pneumoniae	strong	1900-04-17	203714	455388	5471717	no	-	ST258	0	0	5	9	-	0	-	0	-	0	-	0	-	0	-	wzi29	KL106	?	Good	1		O2v2	O2	none	Very high	0.9848		aac(3)-IV;aac(6')-Ib'.v1;aadA2;aadA^;aph(4)-Ia;aph3-Ia.v1^	-	-	-	-	-	cmlA1*	-	sul3
SRR10116423	SAMN12745654	University of Pennsylvania	2015	USA: CA	Klebsiella pneumoniae	strong	61	323239	450292	5360372	no	-	ST258	0	2	4	3	-	0	-	0	-	0	-	0	-	0	-	wzi29	KL106	?	Good	0.9998		O2v2	O2	none	Very high	0.9847		aac(6')-Ib'.v1	-	-	-	-	-	-	-	-
SRR10116427	SAMN12745650	University of Pennsylvania	2015	USA: CA	Klebsiella pneumoniae	strong	69	315262	450292	5401202	no	-	ST258	0	2	4	3	-	0	-	0	-	0	-	0	-	0	-	wzi29	KL106	?	Good	0.9998		O2v2	O2	none	Very high	0.9847		aac(6')-Ib'.v1	-	-	-	-	-	-	-	-
SRR10116464	SAMN12745465	University of Pennsylvania	2014	USA: TX	Klebsiella pneumoniae	strong	153	207011	450271	5506992	no	-	ST258	0	2	8	9	-	0	-	0	-	0	-	0	-	0	-	wzi29	KL106	?	Good	0.9998		O2v2	O2	none	Very high	0.9848		aac(6')-Ib'.v1;aadA2^;aph3-Ia.v1^	-	-	-	-	mphA	catA1^	-	sul1
SRR10116465	SAMN12745617	University of Pennsylvania	2014	USA: CA	Klebsiella pneumoniae	strong	64	323239	512394	5362000	no	-	ST258	0	2	4	3	-	0	-	0	-	0	-	0	-	0	-	wzi29	KL106	?	Good	0.9998		O2v2	O2	none	Very high	0.9847		aac(6')-Ib'.v1	-	-	-	-	-	-	-	-
SRR10116477	SAMN12745606	University of Pennsylvania	2014	USA: CA	Klebsiella pneumoniae	strong	69	233194	512372	5401765	no	-	ST258	0	2	4	3	-	0	-	0	-	0	-	0	-	0	-	wzi29	KL106	?	Good	0.9998		O2v2	O2	none	Very high	0.9847		aac(6')-Ib'.v1	-	-	-	-	-	-	-	-
SRR10116605	SAMN12745801	University of Pennsylvania	2015	USA: CA	Klebsiella pneumoniae	strong	83	270453	450292	5422058	no	-	ST258	0	2	4	3	-	0	-	0	-	0	-	0	-	0	-	wzi29	KL106	?-	Good	0.9998	KL106_17	O2v2	O2	none	Very high	0.9845		aac(6')-Ib'.v1	-	-	-	-	-	-	-	-
SRR10116637	SAMN12745772	University of Pennsylvania	2015	USA: CA	Klebsiella pneumoniae	strong	63	237760	450292	5304489	no	-	ST258	0	2	4	3	-	0	-	0	-	0	-	0	-	0	-	wzi29	KL106	?	Good	0.998		O2v2	O2	none	Very high	0.9847		aac(6')-Ib'.v1	-	-	-	-	-	-	-	-
SRR10116676	SAMN12745477	University of Pennsylvania	2014	USA: CA	Klebsiella pneumoniae	strong	79	237758	450164	5423383	no	-	ST258	0	2	4	3	-	0	-	0	-	0	-	0	-	0	-	wzi29	KL106	?	Good	0.9999		O2v2	O2	none	Very high	0.9847		aac(6')-Ib'.v1	-	-	-	-	-	-	-	-
SRR10116739	SAMN12745526	University of Pennsylvania	2014	USA: CA	Klebsiella pneumoniae	strong	87	237758	512394	5424195	no	-	ST258	0	2	4	3	-	0	-	0	-	0	-	0	-	0	-	wzi29	KL106	?	Good	0.9999		O2v2	O2	none	Very high	0.9847		aac(6')-Ib'.v1	-	-	-	-	-	-	-	-
SRR10116826	SAMN12745859	University of Pennsylvania	2015	USA: CA	Klebsiella pneumoniae	strong	67	237760	499818	5373295	no	-	ST258	0	2	3	2	-	0	-	0	-	0	-	0	-	0	-	wzi29	KL106	?	Good	0.9999		O2v2	O2	none	Very high	0.9847		aac(6')-Ib'.v1	-	-	-	-	-	-	-	-
SRR10377062	SAMN13167065	CDC	2016	USA	Klebsiella pneumoniae	strong	173	73058	184995	5577866	no	-	ST258	0	2	6	9	-	0	-	0	-	0	-	0	-	0	-	wzi154	KL107	none	Very high	0.9998		O2v1	O2	-	Good	0.9843	O1/O2v1_06_wbbO,O1/O2v1_07_kfoC	aac(3)-IV;aac(6')-Ib'.v1;aadA2;aadA^;aph(4)-Ia	-	-	-	-	-	cmlA1*	-	sul3
SRR1166959	SAMN02631012	NIAID	2009	USA: NJ	Klebsiella pneumoniae	strong	149	142719	350999	5446871	no	-	ST258	0	2	7	13	-	0	-	0	-	0	-	0	-	0	-	wzi29	KL106	?	Good	0.999		O2v2	O2	none	Very high	0.9848		aac(3)-IV;aac(6')-Ib'.v1;aadA2^;aadA^;aph(4)-Ia;aph3-Ia.v1^	-	-	-	-	mphA	catA1^;cmlA1*	-	sul1;sul3
SRR1167009	SAMN02631062	NIAID	2011	USA: PA	Klebsiella pneumoniae	strong	188	110179	358616	5553924	no	-	ST258	0	3	9	14	-	0	-	0	-	0	-	0	-	0	-	wzi29	KL106	?	Good	1		unknown (best match = O2v1)	unknown	?-	Low	0.9478	O1/O2v1_07_kfoC	aac(3)-IV;aac(6')-Ib'.v1;aadA2;aadA^;aph(4)-Ia;aph3-Ia.v1^	-	-	-	-	mphA	catA1^;cmlA1*	-	sul1;sul3
SRR1180855	SAMN02581289	Broad Institute	2013	USA: Boston	Klebsiella pneumoniae	strong	310	67686	280488	5664505	no	-	ST258	0	2	7	8	-	0	-	0	-	0	-	0	-	0	-	wzi154	KL107	?-	Good	0.9999	KL107_07_wbaP	O2v2	O2	none	Very high	0.9838		aac(6')-Ib'.v1;aadA2^;aph3-Ia.v1^	-	-	-	-	mphA	catA1^	-	sul1
SRR1180931	SAMN02581289	Broad Institute	2013	USA: Boston	Klebsiella pneumoniae	strong	299	64261	152222	5663132	no	-	ST258	0	2	7	8	-	0	-	0	-	0	-	0	-	0	-	wzi154	KL107	?-	Good	0.9999	KL107_07_wbaP	O2v2	O2	none	Very high	0.9838		aac(6')-Ib'.v1;aadA2^;aph3-Ia.v1^	-	-	-	-	mphA	catA1^	-	sul1
SRR1187811	SAMN02581289	Broad Institute	2013	USA: Boston	Klebsiella pneumoniae	strong	266	129426	523626	5658350	no	-	ST258	0	2	7	8	-	0	-	0	-	0	-	0	-	0	-	wzi154	KL107	?-	Good	0.9999	KL107_07_wbaP	O2v2	O2	none	Very high	0.9838		aac(6')-Ib'.v1;aadA2^;aph3-Ia.v1^	-	-	-	-	mphA	catA1^	-	sul1
SRR1187849	SAMN02581289	Broad Institute	2013	USA: Boston	Klebsiella pneumoniae	strong	255	131662	523626	5659423	no	-	ST258	0	2	7	8	-	0	-	0	-	0	-	0	-	0	-	wzi154	KL107	?-	Good	0.9999	KL107_07_wbaP	O2v2	O2	none	Very high	0.9838		aac(6')-Ib'.v1;aadA2^;aph3-Ia.v1^	-	-	-	-	mphA	catA1^	-	sul1
SRR12508595	SAMN15868932	Hackensack-Meridian	2016	USA: Northeast	Klebsiella pneumoniae	strong	143	179328	463467	5774399	no	-	ST258	2	2	8	14	ybt 17; ICEKp10	267-1LV	clb 3	19-1LV	-	0	-	0	-	0	-	wzi29	unknown (best match = KL106)	?-	None	0.9995	KL106_08,KL106_10_wecB,KL106_11_wzx,KL106_17	O2v2	O2	none	Very high	0.9848		aac(3)-IV;aac(6')-Ib'.v1;aadA2;aadA^;aph(4)-Ia;aph3-Ia.v1^	-	-	-	-	mphA	catA1^;cmlA1*	-	sul1;sul3
SRR12508676	SAMN15868987	Hackensack-Meridian	2016	USA: South	Klebsiella pneumoniae	strong	128	219056	450271	5486143	no	-	ST258	0	2	7	7	-	0	-	0	-	0	-	0	-	0	-	wzi29	KL106	?	Good	0.9998		O2v2	O2	none	Very high	0.9848		aac(6')-Ib'.v1;aadA2^	-	-	-	-	mphA	-	-	sul1
SRR12508684	SAMN15868981	Hackensack-Meridian	2016	USA: South	Klebsiella pneumoniae	strong	152	213596	434554	5730331	no	-	ST258	2	2	9	9	ybt 17; ICEKp10	289-2LV	clb 3	17-2LV	-	0	-	0	-	0	-	wzi154	KL107	?-	Good	0.9998	KL107_09	O2v2	O2	none	Very high	0.9838		aac(6')-Ib-cr.v2*;aadA2^	-	-	-	-	mphA	CatB4.v1	-	sul1
SRR12508727	SAMN15868335	Hackensack-Meridian	2017	USA: South	Klebsiella pneumoniae	strong	147	154275	455745	5580751	no	-	ST258	0	2	7	12	-	0	-	0	-	0	-	0	-	0	-	wzi29	KL106	?-	Good	0.9987	KL106_10_wecB	unknown (best match = OL102)	unknown	-	None	0.7384	OL102_01_rfbB,OL102_02_rfbA,OL102_03_rfbD,OL102_04_rfbC,OL102_05_wbbL,OL102_06_rhamnan,OL102_07_wzm,OL102_08_wzt	aac(3)-IV;aac(6')-Ib'.v1;aadA2;aadA^;aph(4)-Ia	-	-	-	-	mphA	catA1^;cmlA1*	-	sul1;sul3
SRR12508850	SAMN15868256	Hackensack-Meridian	2017	USA: Northeast	Klebsiella pneumoniae	strong	377	100690	270307	6239925	no	-	ST258	1	2	7	10	ybt 15; ICEKp11	230-1LV	-	0	-	0	-	0	-	0	-	wzi154	unknown (best match = KL107)	?-+	None	0.9417	KL107_05_wzb,KL107_06_wzc,KL107_07_wbaP,KL107_08,KL107_09,KL107_10	O3b	O3b	none	Very high	0.9908		aac(3)-IV;aac(6')-Ib'.v1;aadA2^;aph(4)-Ia;aph3-Ia.v1^	-	-	-	-	mphA	catA1^	-	sul1
SRR12508951	SAMN15868580	Hackensack-Meridian	2016	USA: Northeast	Klebsiella pneumoniae	strong	170	139053	712901	5523095	no	-	ST258	0	2	6	7	-	0	-	0	-	0	-	0	-	0	-	wzi29	KL106	?-	Good	0.9979	KL106_11_wzx	O2v2	O2	?-	Good	0.9848	O1/O2v2_01_wzm	aac(6')-Ib'.v1;aadA2^;aph3-Ia.v1^	-	-	-	-	mphA	-	-	sul1
SRR12509015	SAMN15868200	Hackensack-Meridian	2016	USA: Northeast	Klebsiella pneumoniae	strong	233	128072	289339	5899400	no	-	ST258	1	2	6	9	ybt 15; ICEKp11	230-1LV	-	0	-	0	-	0	-	0	-	wzi50	KL51	?-	Good	0.9977	KL51_12_wzx,KL51_14_wcoZ	O3b	O3b	?-	Good	0.9908	O3b_08_wbdC	aac(3)-IV;aac(6')-Ib'.v1;aadA2^;aph(4)-Ia;aph3-Ia.v1^	-	-	-	-	mphA	-	-	sul1
SRR12509033	SAMN15869016	Hackensack-Meridian	2016	USA: South	Klebsiella pneumoniae	strong	124	214387	504491	5793794	no	-	ST258	2	2	3	2	ybt 17; ICEKp10	267-1LV	clb 3	19	-	0	-	0	-	0	-	wzi154	KL107	none	Very high	0.9998		O2v2	O2	none	Very high	0.9838		aac(6')-Ib'.v1*	-	-	-	-	-	-	-	-
SRR12509213	SAMN15868931	Hackensack-Meridian	2016	USA: Northeast	Klebsiella pneumoniae	strong	195	130286	358702	5713329	no	-	ST258	2	2	8	8	ybt 17; ICEKp10	267-1LV	clb 3	19-1LV	-	0	-	0	-	0	-	wzi29	KL106	none	Very high	1		O2v2	O2	none	Very high	0.9848		aadA2;aph3-Ia.v1^	-	-	-	-	mphA	catA1^	-	sul1
SRR12509252	SAMN15868406	Hackensack-Meridian	2016	USA: Northeast	Klebsiella pneumoniae	strong	215	122632	456674	5769264	no	-	ST258	2	2	7	13	ybt 17; ICEKp10	267-1LV	clb 3	19-1LV	-	0	-	0	-	0	-	wzi29	KL106	?	Good	0.9992		O2v2	O2	none	Very high	0.9848		aac(3)-IV;aac(6')-Ib'.v1;aadA2;aadA^;aph(4)-Ia;aph3-Ia.v1^	-	-	-	-	mphA	catA1^;cmlA1*	-	sul1;sul3
SRR12509287	SAMN15869120	Hackensack-Meridian	2016	USA: Midwest	Klebsiella pneumoniae	strong	1900-03-15	214233	450253	5508504	no	-	ST258	2	2	3	2	ybt 17; ICEKp10	267	clb 3	19-1LV	-	0	-	0	-	0	-	wzi29	KL106	?-	Good	0.9998	KL106_07_wzy	O2v2	O2	-	High	0.9847	O1/O2v2_05_wbbN	-	-	-	-	-	-	-	-	-
SRR12509292	SAMN15869113	Hackensack-Meridian	2016	USA: Midwest	Klebsiella pneumoniae	strong	1900-05-05	171264	499708	5589931	no	-	ST258	0	2	8	9	-	0	-	0	-	0	-	0	-	0	-	wzi29	KL106	?	Good	0.9997		O2v2	O2	none	Very high	0.9847		aac(6')-Ib'.v1;aadA2^;aph3-Ia.v1*?	-	-	-	-	mphA	catA1^	-	sul1
SRR12509295	SAMN15869110	Hackensack-Meridian	2016	USA: Midwest	Klebsiella pneumoniae	strong	116	203938	354584	5597884	no	-	ST258	0	2	8	13	-	0	-	0	-	0	-	0	-	0	-	wzi29	unknown (best match = KL106)	?-+	Low	0.9999	KL106_17,KL106_18_ugd	O2v2	O2	?	Good	0.9848		aac(3)-IV;aac(6')-Ib'.v1;aadA2^;aadA^;aph(4)-Ia;aph3-Ia.v1^	-	-	-	-	mphA	cmlA1*	-	sul1;sul3
SRR12509586	SAMN15868604	Hackensack-Meridian	2017	USA: Northeast	Klebsiella pneumoniae	strong	210	99778	456502	5765368	no	-	ST258	2	2	7	7	ybt 17; ICEKp10	251	clb 3	62	-	0	-	0	-	0	-	wzi168	unknown (best match = KL25)	?-	None	0.981	KL25_07_wcaJ,KL25_08_wzy,KL25_09_wfeD,KL25_10,KL25_11_wcuB,KL25_12_wzx	O5	O5	*	High	0.9417		aac(6')-Ib'.v1;aadA2^	-	-	-	-	mphA	catA1^	-	sul1
SRR13087641	SAMN16823505	Wadsworth Center	2018	USA	Klebsiella pneumoniae	strong	109	219056	540596	5667343	no	-	ST258	0	2	8	9	-	0	-	0	-	0	-	0	-	0	-	wzi29	KL106	?	Good	0.9997		O2v2	O2	none	Very high	0.9847		aac(6')-Ib'.v1;aadA2^;aph3-Ia.v1^	-	-	-	-	mphA	catA1^	-	sul1
SRR13130414	SAMN16895749	Wadsworth Center	2018	USA	Klebsiella pneumoniae	strong	131	159241	577280	5534405	no	-	ST258	0	3	9	12	-	0	-	0	-	0	-	0	-	0	-	wzi83	unknown (best match = KL23)	?-	None	0.9989	KL23_09_wckU,KL23_10_wzy,KL23_11_wckA,KL23_12	O2v2	O2	?-	Good	0.9847	O1/O2v2_06_wbbO	aac(3)-IV;aac(6')-Ib'.v1;aadA2;aadA^;aph(4)-Ia	-	-	-	-	mphA	catA1^;cmlA1*	-	sul1
SRR14319611	SAMN18822999	Massachusetts State Public Health Lab	2021	USA	Klebsiella pneumoniae	strong	144	105049	476138	5857224	yes (1)	ambiguous_bases	ST258	2	2	7	11	ybt 17; ICEKp10	247-1LV	clb 3	62-2LV	-	0	-	0	-	0	-	wzi154	KL107	?-	Good	0.9993	KL107_07_wbaP,KL107_10	unknown (best match = OL102)	unknown	-*	None	0.8799	OL102_05_wbbL,OL102_06_rhamnan,OL102_07_wzm,OL102_08_wzt	aac(6')-33;aac(6')-Ib'.v1;aadA2^;ant(2'')-Ia;aph3-Ia.v1^	-	-	-	-	mphA	-	-	sul1;sul2
SRR14449387	SAMN19016579	Hackensack-Meridian	2018	USA	Klebsiella pneumoniae	strong	98	155377	395810	5381585	no	-	ST258	0	2	3	2	-	0	-	0	-	0	-	0	-	0	-	wzi29	KL106	?-	Good	0.9998	KL106_15_rfbp	O2v2	O2	none	Very high	0.9848		aac(6')-Ib'.v1	-	-	-	-	-	-	-	-
SRR14449657	SAMN19016710	Hackensack-Meridian	2017	USA	Klebsiella pneumoniae	strong	208	116200	358702	5695604	no	-	ST258	2	3	6	4	ybt 17; ICEKp10	267-1LV	clb 3	19-1LV	-	0	-	0	-	0	-	wzi29	KL106	none	Very high	1		O2v2	O2	none	Very high	0.9848		aadA2	-	-	-	-	-	-	-	sul1
SRR2915806	SAMN04102239	CDC	2015	USA: IN	Klebsiella pneumoniae	strong	106	247003	801601	5568706	no	-	ST258	1	2	8	8	ybt 13; ICEKp2	299-2LV	-	0	-	0	-	0	-	0	-	-	KL106	?	Good	0.9997		O2v2	O2	?-	Good	0.9832	O1/O2v2_01_wzm,O1/O2v2_09_gmlB	aac(6')-Ib'.v1;aadA2	-	-	-	-	mphA	catA1^	-	sul1
SRR4017898	SAMN05170222	CDC	2014-05-06	USA	Klebsiella pneumoniae	strong	1900-06-08	135161	463305	5664282	no	-	ST258	2	2	8	14	ybt 17; ICEKp10	267-2LV	clb 3	19-2LV	-	0	-	0	-	0	-	wzi29	KL106	?	Good	0.9997		O2v2	O2	-	High	0.9848	O1/O2v2_07_kfoC	aac(3)-IV;aac(6')-Ib'.v1;aadA2;aadA^;aph(4)-Ia;aph3-Ia.v1^	-	-	-	-	mphA	catA1^;cmlA1*	-	sul1;sul3
SRR5092556	SAMN05956076	JCVI	2012	USA: Ohio	Klebsiella pneumoniae	strong	1900-06-08	171740	326775	5564193	no	-	ST258	0	2	8	8	-	0	-	0	-	0	-	0	-	0	-	wzi29	KL106	?	Good	0.9995		O2v2	O2	none	Very high	0.9847		aac(6')-Ib'.v1;aadA2^	-	-	-	-	mphA	catA1^	-	sul1
SRR5168836	SAMN06218026	JCVI	2013	USA	Klebsiella pneumoniae	strong	1900-07-10	139053	296372	5784605	no	-	ST258	2	2	7	10	ybt 17; ICEKp10	251-1LV	clb 3	62	-	0	-	0	-	0	-	wzi50	KL51	none	Very high	0.9978		O3b	O3b	none	Very high	0.9908		aac(3)-IV;aac(6')-Ib'.v1;aadA2;aph(4)-Ia;aph3-Ia.v1^	-	-	-	-	mphA	catA1^	-	sul1
SRR5168842	SAMN06218023	JCVI	2013	USA	Klebsiella pneumoniae	strong	1900-05-28	154281	299222	5599808	no	-	ST258	0	2	7	7	-	0	-	0	-	0	-	0	-	0	-	wzi29	KL106	?-	Good	0.9992	KL106_15_rfbp	O2v2	O2	none	Very high	0.9848		aac(6')-Ib'.v1;aadA2^	-	-	-	-	mphA	catA1^	-	sul1
SRR5168855	SAMN06218040	JCVI	2013	USA	Klebsiella pneumoniae	strong	1900-04-11	165825	367327	5281294	no	-	ST258	0	2	5	9	-	0	-	0	-	0	-	0	-	0	-	wzi29	KL106	?	Good	1		O2v2	O2	none	Very high	0.9847		aac(3)-IV;aac(6')-Ib'.v1;aadA2;aadA^;aph(4)-Ia	-	-	-	-	-	cmlA1*	-	sul1;sul3
SRR5168872	SAMN06218036	JCVI	2013	USA	Klebsiella pneumoniae	strong	1900-05-20	138091	332389	5636784	no	-	ST258	0	2	7	13	-	0	-	0	-	0	-	0	-	0	-	wzi83	KL23	none	Very high	0.9991		O2v2	O2	none	Very high	0.9847		aac(3)-IV;aac(6')-Ib'.v1;aadA2;aadA^;aph(4)-Ia;aph3-Ia.v1^	-	-	-	-	mphA	catA1^;cmlA1*	-	sul1;sul3
SRR5168877	SAMN06218075	JCVI	2013	USA	Klebsiella pneumoniae	strong	1900-06-27	128747	463259	5562444	no	-	ST258	0	3	8	8	-	0	-	0	-	0	-	0	-	0	-	wzi29	KL106	-	High	1	KL106_17	O2v2	O2	none	Very high	0.9848		aac(6')-Ib'.v1;aadA2^;aph3-Ia.v1^	-	-	-	-	mphA	catA1^	-	sul1
SRR5168882	SAMN06218071	JCVI	2013	USA	Klebsiella pneumoniae	strong	1900-06-19	138062	532332	5657073	no	-	ST258	0	2	7	8	-	0	-	0	-	0	-	0	-	0	-	wzi154	KL107	none	Very high	0.9999		O2v2	O2	none	Very high	0.9838		aac(6')-Ib'.v1;aadA2^;aph3-Ia.v1^	-	-	-	-	mphA	catA1^	-	sul1
SRR5168883	SAMN06218070	JCVI	2013	USA	Klebsiella pneumoniae	strong	1900-05-28	157591	299222	5597165	no	-	ST258	0	2	7	7	-	0	-	0	-	0	-	0	-	0	-	wzi29	KL106	?	Good	0.9988		O2v2	O2	none	Very high	0.9848		aac(6')-Ib'.v1;aadA2^	-	-	-	-	mphA	catA1^	-	sul1
SRR5168884	SAMN06218069	JCVI	2013	USA	Klebsiella pneumoniae	strong	1900-06-07	151020	303736	5599738	no	-	ST258	0	2	6	6	-	0	-	0	-	0	-	0	-	0	-	wzi29	KL106	?	Good	0.9983		O2v2	O2	none	Very high	0.9848		aac(6')-Ib'.v1;aadA2^	-	-	-	-	mphA	-	-	sul1
SRR5168885	SAMN06218068	JCVI	2013	USA	Klebsiella pneumoniae	strong	1900-05-11	129166	420501	5613033	no	-	ST258	0	2	7	11	-	0	-	0	-	0	-	0	-	0	-	wzi83	KL23	none	Very high	0.9988		O2v2	O2	none	Very high	0.9847		aac(3)-IV;aac(6')-Ib'.v1;aadA2^;aadA^;aph(4)-Ia	-	-	-	-	mphA	catA1^;cmlA1*	-	sul1
SRR5386723	SAMN06438425	Houston Methodist Hospital	2014-05-13	USA: Houston	Klebsiella pneumoniae	strong	196	104567	237058	5667694	no	-	ST258	0	2	7	9	-	0	-	0	-	0	-	0	-	0	-	wzi154	KL107	?-	Good	0.9999	KL107_10	O2v2	O2	none	Very high	0.9838		aac(3)-IId^;aac(6')-Ib'.v1;strA.v1^;strB.v1*	-	-	-	-	mphA	-	-	sul2
SRR5387183	SAMN06438986	Houston Methodist Hospital	2015-03-25	USA: Houston	Klebsiella pneumoniae	strong	200	144522	270339	5815756	no	-	ST258	2	2	3	2	ybt 17; ICEKp10	267-1LV	clb 3	19	-	0	-	0	-	0	-	wzi154	KL107	none	Very high	0.9999		O2v2	O2	none	Very high	0.9838		aac(6')-Ib'.v1*	-	-	-	-	-	-	-	-
SRR5387250	SAMN06438919	Houston Methodist Hospital	2015-01-23	USA: Houston	Klebsiella pneumoniae	strong	165	142337	449856	5601177	no	-	ST258	0	2	7	8	-	0	-	0	-	0	-	0	-	0	-	wzi29	KL106	?	Good	0.9992		O2v2	O2	none	Very high	0.9848		aac(6')-Ib'.v1;aadA2^;aph3-Ia.v1^	-	-	-	-	mphA	catA1^	-	sul1
SRR5387277	SAMN06438892	Houston Methodist Hospital	2015-01-23	USA: Houston	Klebsiella pneumoniae	strong	179	130067	459660	5601701	no	-	ST258	0	2	7	8	-	0	-	0	-	0	-	0	-	0	-	wzi29	KL106	?	Good	0.9992		O2v2	O2	none	Very high	0.9848		aac(6')-Ib'.v1;aadA2^;aph3-Ia.v1^	-	-	-	-	mphA	catA1^	-	sul1
SRR5387349	SAMN06438820	Houston Methodist Hospital	2014-12-23	USA: Houston	Klebsiella pneumoniae	strong	216	116432	300935	5638733	no	-	ST258	0	2	8	9	-	0	-	0	-	0	-	0	-	0	-	wzi29	unknown (best match = KL106)	?-	None	0.9998	KL106_07_wzy,KL106_09,KL106_10_wecB,KL106_17	O2v2	O2	none	Very high	0.9848		aac(6')-Ib'.v1;aadA2;aph3-Ia.v1^	-	-	-	-	mphA	catA1^	-	sul1
SRR5467302	SAMN06812582	JCVI	2012	USA: Ohio	Klebsiella pneumoniae	strong	161	158491	397997	5522902	no	-	ST258	0	2	7	7	-	0	-	0	-	0	-	0	-	0	-	wzi29	KL106	none	Very high	1		O2v2	O2	none	Very high	0.9848		aac(6')-Ib'.v1;aadA2^	-	-	-	-	mphA	catA1^	-	sul1
SRR5467365	SAMN06812606	JCVI	2013	USA: Ohio	Klebsiella pneumoniae	strong	1900-04-10	198037	438919	5344002	no	-	ST258	0	2	6	9	-	0	-	0	-	0	-	0	-	0	-	wzi83	KL23	none	Very high	0.9988		O2v2	O2	none	Very high	0.9847		aac(3)-IV;aac(6')-Ib'.v1;aadA2;aadA^;aph(4)-Ia	-	-	-	-	-	cmlA1*	-	sul1
SRR5467376	SAMN06812596	JCVI	2013	USA: Ohio	Klebsiella pneumoniae	strong	1900-06-12	135529	326548	5514893	no	-	ST258	0	2	8	8	-	0	-	0	-	0	-	0	-	0	-	wzi29	KL106	none	Very high	1		O2v2	O2	none	Very high	0.9848		aac(6')-Ib'.v1;aadA2^	-	-	-	-	mphA	catA1^	-	sul1
SRR5467404	SAMN06812629	JCVI	2014	USA: Ohio	Klebsiella pneumoniae	strong	103	157577	326664	5357823	no	-	ST258	0	2	3	2	-	0	-	0	-	0	-	0	-	0	-	wzi29	KL106	?	Good	0.9995		O2v2	O2	none	Very high	0.9848		-	-	-	-	-	-	-	-	-
SRR5467415	SAMN06812659	JCVI	2014	USA: Ohio	Klebsiella pneumoniae	strong	110	186342	455644	5526915	no	-	ST258	0	2	8	14	-	0	-	0	-	0	-	0	-	0	-	wzi29	KL106	?	Good	1		O2v2	O2	none	Very high	0.9848		aac(3)-IV;aac(6')-Ib'.v1;aadA2;aadA^;aph(4)-Ia;aph3-Ia.v1^	-	-	-	-	mphA	catA1^;cmlA1*	-	sul1;sul3
SRR5467417	SAMN06812657	JCVI	2014	USA: North Carolina	Klebsiella pneumoniae	strong	161	154281	672073	5668146	no	-	ST258	0	2	8	9	-	0	-	0	-	0	-	0	-	0	-	wzi154	KL107	none	Very high	1		O2v2	O2	none	Very high	0.9838		aac(6')-Ib'.v1;aadA2^;aph3-Ia.v1^	-	-	-	-	mphA	catA1^	-	sul1
SRR5467433	SAMN06812642	JCVI	2015	USA: North Carolina	Klebsiella pneumoniae	strong	1900-06-15	137331	294419	5534771	no	-	ST258	0	2	8	9	-	0	-	0	-	0	-	0	-	0	-	wzi29	KL106	?	Good	0.9999		O2v2	O2	none	Very high	0.9848		aac(6')-Ib'.v1;aadA2^;aph3-Ia.v1*?	-	-	-	-	mphA	catA1^	-	sul1
SRR5467439	SAMN06812637	JCVI	2015	USA:	Klebsiella pneumoniae	strong	1900-04-14	144120	397778	5379067	no	-	ST258	0	2	4	3	-	0	-	0	-	0	-	0	-	0	-	wzi29	KL106	none	Very high	1		O2v2	O2	none	Very high	0.9848		aac(6')-Ib'.v1	-	-	-	-	-	-	-	-
SRR5666414	SAMN07212766	CDC	2014-12-30	USA	Klebsiella pneumoniae	strong	130	225714	444185	5742361	no	-	ST258	0	2	7	13	-	0	-	0	-	0	-	0	-	0	-	wzi154	KL107	none	Very high	0.9999		O2v2	O2	none	Very high	0.9837		aac(3)-IV;aac(6')-Ib'.v1;aadA2;aadA^;aph(4)-Ia;aph3-Ia.v1^	-	-	-	-	mphA	catA1^;cmlA1*	-	sul1;sul3
SRR6763650	SAMN08579719	JCVI	2011	USA: Ohio	Klebsiella pneumoniae	strong	1900-06-15	161225	487447	5570129	no	-	ST258	0	2	7	7	-	0	-	0	-	0	-	0	-	0	-	wzi29	KL106	?	Good	0.9987		O2v2	O2	none	Very high	0.9848		aac(6')-Ib'.v1;aadA2^	-	-	-	-	mphA	catA1^	-	sul1
SRR6763783	SAMN08579704	JCVI	2012	USA: Ohio	Klebsiella pneumoniae	strong	1900-06-26	147429	397999	5559338	no	-	ST258	0	2	7	7	-	0	-	0	-	0	-	0	-	0	-	wzi29	KL106	none	Very high	1		O2v2	O2	none	Very high	0.9848		aac(6')-Ib'.v1;aadA2^	-	-	-	-	mphA	catA1^	-	sul1
SRR6764153	SAMN08579632	JCVI	2014	USA: Ohio	Klebsiella pneumoniae	strong	124	142249	367566	5524714	no	-	ST258	0	2	7	12	-	0	-	0	-	0	-	0	-	0	-	wzi29	KL106	?	Good	0.9988		O2v2	O2	none	Very high	0.9848		aac(3)-IV;aac(6')-Ib'.v1;aadA2^;aadA^;aph(4)-Ia;aph3-Ia.v1^	-	-	-	-	mphA	catA1^;cmlA1*	-	sul1
SRR6844978	SAMN08720212	Columbia University	2013	USA: New York	Klebsiella pneumoniae	strong	143	130148	432837	5703256	no	-	ST258	0	3	8	16	-	0	-	0	-	0	-	0	-	0	-	wzi83	KL23	none	Very high	0.9988		O2v2	O2	none	Very high	0.9847		aac(6')-Ib'.v1;aadA2;aadA^;ant(2'')-Ia;aph3-Ia.v1^	-	-	-	-	mphA;mphE.v2;msrE	catA1^;catB11;cmlA1*	-	-
SRR6844979	SAMN08720211	Columbia University	2013	USA: New York	Klebsiella pneumoniae	strong	120	146270	316889	5514919	yes (1)	ambiguous_bases	ST258	0	2	8	8	-	0	-	0	-	0	-	0	-	0	-	wzi29	KL106	none	Very high	1		O2v2	O2	none	Very high	0.9848		aac(6')-Ib'.v1;aadA2^	-	-	-	-	mphA	catA1^	-	sul1
SRR6844982	SAMN08720218	Columbia University	2014	USA: New York	Klebsiella pneumoniae	strong	133	137451	316953	5725393	yes (3)	ambiguous_bases	ST258	0	2	7	9	-	0	-	0	-	0	-	0	-	0	-	wzi150	KL63	none	Very high	0.9881		O2v2	O2	none	Very high	0.992		aac(6')-Ib'.v1;aadA2;aadA^	-	-	-	-	mphA	catA1^;cmlA1*	-	sul1
SRR6844983	SAMN08720217	Columbia University	2014	USA: New York	Klebsiella pneumoniae	strong	81	204072	450164	5403748	no	-	ST258	0	2	4	3	-	0	-	0	-	0	-	0	-	0	-	wzi29	KL106	?-	Good	0.9998	KL106_17	O2v2	O2	none	Very high	0.9848		aac(6')-Ib'.v1	-	-	-	-	-	-	-	-
SRR6844998	SAMN08720219	Columbia University	2014	USA: New York	Klebsiella pneumoniae	strong	186	177008	498093	5619772	no	-	ST258	0	2	7	7	-	0	-	0	-	0	-	0	-	0	-	wzi29	KL106	?-	Good	0.9987	KL106_17	O2v2	O2	none	Very high	0.9848		aac(6')-Ib'.v1;aadA2^	-	-	-	-	mphA	catA1^	-	sul1
SRR6844999	SAMN08720220	Columbia University	2014	USA: New York	Klebsiella pneumoniae	strong	185	95941	304527	5603925	yes (1)	ambiguous_bases	ST258	0	2	8	8	-	0	-	0	-	0	-	0	-	0	-	wzi29	unknown (best match = KL106)	?-	None	0.9997	KL106_07_wzy,KL106_08,KL106_09,KL106_10_wecB,KL106_14,KL106_17	O2v2	O2	?-	Good	0.9848	O1/O2v2_10_gmlA	aac(6')-Ib'.v1;aadA2^	-	-	-	-	mphA	catA1^	-	sul1
SRR6845008	SAMN08720199	Columbia University	2011	USA: New York	Klebsiella pneumoniae	strong	94	238325	410206	5564391	no	-	ST258	0	2	8	9	-	0	-	0	-	0	-	0	-	0	-	wzi29	KL106	?	Good	0.9998		O2v2	O2	none	Very high	0.9848		aac(6')-Ib'.v1;aadA2^;aph3-Ia.v1^	-	-	-	-	mphA	catA1^	-	sul1
SRR6845009	SAMN08720200	Columbia University	2012	USA: New York	Klebsiella pneumoniae	strong	129	146270	276987	5524997	no	-	ST258	0	2	7	13	-	0	-	0	-	0	-	0	-	0	-	wzi29	KL106	?	Good	0.9992		O2v2	O2	none	Very high	0.9848		aac(3)-IV;aac(6')-Ib'.v1;aadA2^;aadA^;aph(4)-Ia;aph3-Ia.v1^	-	-	-	-	mphA	catA1^;cmlA1*	-	sul1;sul3
SRR6845010	SAMN08720201	Columbia University	2012	USA: New York	Klebsiella pneumoniae	strong	142	146271	627212	5602075	no	-	ST258	0	2	7	12	-	0	-	0	-	0	-	0	-	0	-	wzi83	KL23	none	Very high	0.9988		O2v2	O2	none	Very high	0.9847		aac(3)-IV;aac(6')-Ib'.v1;aadA2;aadA^;aph(4)-Ia;aph3-Ia.v1^	-	-	-	-	mphA	catA1^;cmlA1*	-	sul1
SRR6845011	SAMN08720202	Columbia University	2012	USA: New York	Klebsiella pneumoniae	strong	125	146271	281862	5553417	no	-	ST258	1	2	8	8	ybt 13; ICEKp2	299-3LV	-	0	-	0	-	0	-	0	-	wzi29	KL106	?	Good	0.9992		O2v2	O2	none	Very high	0.9848		aac(6')-Ib'.v1;aadA2	-	-	-	-	mphA	catA1^	-	sul1
SRR6845013	SAMN08720204	Columbia University	2012	USA: New York	Klebsiella pneumoniae	strong	149	131663	317038	5841195	yes (1)	ambiguous_bases	ST258	1	2	8	14	ybt 10; ICEKp4	98	-	0	-	0	-	0	-	0	-	wzi83	KL23	none	Very high	0.9988		O2v2	O2	?-	Good	0.9847	O1/O2v2_07_kfoC	aac(3)-IV;aac(6')-Ib'.v1;aadA2;aadA^;aph(4)-Ia;aph3-Ia.v1^	-	-	-	-	mphA	catA1^;cmlA1*	-	sul1;sul3
SRR6845014	SAMN08720205	Columbia University	2012	USA: New York	Klebsiella pneumoniae	strong	123	130362	270637	5521087	yes (1)	ambiguous_bases	ST258	1	2	8	9	ybt 13; ICEKp2	299-4LV	-	0	-	0	-	0	-	0	-	wzi29	KL106	?	Good	0.9992		O2v2	O2	none	Very high	0.9848		aac(6')-Ib'.v1;aadA2^;aph3-Ia.v1^	-	-	-	-	mphA	catA1^	-	sul1
SRR6845015	SAMN08720206	Columbia University	2012	USA: New York	Klebsiella pneumoniae	strong	164	128779	270617	5618304	yes (2)	ambiguous_bases	ST258	0	2	8	13	-	0	-	0	-	0	-	0	-	0	-	wzi150	KL63	?	Good	0.9881		O2v2	O2	none	Very high	0.992		aac(3)-IV;aac(6')-Ib'.v1;aadA2;aadA^;aph(4)-Ia;aph3-Ia.v1^	-	-	-	-	mphA	catA1^;cmlA1*	-	sul1
SRR6845016	SAMN08720207	Columbia University	2012	USA: New York	Klebsiella pneumoniae	strong	144	137695	332652	5595763	yes (1)	ambiguous_bases	ST258	0	3	9	13	-	0	-	0	-	0	-	0	-	0	-	wzi83	KL23	none	Very high	0.9988		O2v2	O2	none	Very high	0.9847		aac(3)-IV;aac(6')-Ib'.v1;aadA2;aadA^;aph(4)-Ia;aph3-Ia.v1^	-	-	-	-	mphA	catA1^;cmlA1*	-	sul1
SRR6892676	SAMN08783870	Columbia	2014-11-02	USA: New York	Klebsiella pneumoniae	strong	153	198608	463233	5615043	no	-	ST258	0	2	7	8	-	0	-	0	-	0	-	0	-	0	-	wzi29	KL106	?	Good	0.9988		O2v2	O2	none	Very high	0.9848		aac(6')-Ib'.v1;aadA2^;aph3-Ia.v1^	-	-	-	-	mphA	catA1^	-	sul1
SRR7784156	SAMN09784088	University of Pittsburg	2014-09	USA: Pittsburgh	Klebsiella pneumoniae	strong	165	130089	463261	5733564	no	-	ST258	2	2	7	12	ybt 17; ICEKp10	267-1LV	clb 3	19-1LV	-	0	-	0	-	0	-	wzi29	KL106	?	Good	0.9987		O2v2	O2	none	Very high	0.9848		aac(6')-Ib'.v1;aadA2;aadA^;aph(4)-Ia;aph3-Ia.v1^	-	-	-	-	mphA	catA1^;cmlA1*	-	sul1;sul3
SRR8071894	SAMN06218061	JCVI	2013	USA	Klebsiella pneumoniae	strong	120	146315	332699	5510151	no	-	ST258	0	2	7	10	-	0	-	0	-	0	-	0	-	0	-	wzi83	KL23	none	Very high	0.9986		O2v2	O2	none	Very high	0.9842		aac(3)-IV;aac(6')-Ib'.v1;aadA^;aph(4)-Ia	-	-	-	-	mphA	catA1^;cmlA1*	-	sul1
SRR8071930	SAMN06218056	JCVI	2013	USA	Klebsiella pneumoniae	strong	1900-06-02	121073	279452	6099578	no	-	ST258	2	2	7	11	ybt 17; ICEKp10	247	clb 3	62	-	0	-	0	-	0	-	wzi154	KL107	none	Very high	0.9998		O2v2	O2	none	Very high	0.9838		aac(6')-33;aac(6')-Ib'.v1;aadA2^;ant(2'')-Ia;aph3-Ia.v1^	-	-	-	-	mphA	-	-	sul1;sul2
SRR8071942	SAMN06218106	JCVI	2013	USA	Klebsiella pneumoniae	strong	1900-05-17	141038	294682	5692427	no	-	ST258	1	2	7	10	ybt 13; ICEKp2	299-2LV	-	0	-	0	-	0	-	0	-	wzi29	KL106	?	Good	0.9992		O2v2	O2	none	Very high	0.9848		aac(3)-IV;aac(6')-Ib'.v1;aadA2;aph(4)-Ia;aph3-Ia.v1^	-	-	-	-	mphA	catA1^	-	sul1
SRR8071944	SAMN06218105	JCVI	2013	USA	Klebsiella pneumoniae	strong	1900-04-04	169067	326788	5436708	no	-	ST258	0	2	3	2	-	0	-	0	-	0	-	0	-	0	-	wzi29	KL106	?	Good	0.9995		O2v2	O2	none	Very high	0.9848		aac(6')-Ib'.v1	-	-	-	-	-	-	-	-
SRR8071945	SAMN06218101	JCVI	2013	USA	Klebsiella pneumoniae	strong	1900-04-29	147947	315447	5477758	no	-	ST258	0	2	5	6	-	0	-	0	-	0	-	0	-	0	-	wzi29	KL106	none	Very high	1		O2v2	O2	none	Very high	0.9847		aac(6')-Ib'.v1;aadA2;aadA^	-	-	-	-	-	cmlA1*	-	sul3
SRR8071950	SAMN06218096	JCVI	2013	USA	Klebsiella pneumoniae	strong	1900-06-17	139053	499357	5975425	no	-	ST258	2	2	8	10	ybt 17; ICEKp10	251-1LV	clb 3	62	-	0	-	0	-	0	-	wzi50	KL51	none	Very high	0.9978		O3b	O3b	none	Very high	0.9908		aac(3)-IV;aac(6')-Ib'.v1;aadA2^;aph(4)-Ia	-	-	-	-	mphA	catA1^	-	sul1
SRR8071951	SAMN06218097	JCVI	2013	USA	Klebsiella pneumoniae	strong	1900-07-14	137823	360772	5835813	no	-	ST258	2	2	7	9	ybt 17; ICEKp10	251-1LV	clb 3	62	-	0	-	0	-	0	-	wzi50	KL51	none	Very high	0.9978		O3b	O3b	none	Very high	0.9908		aac(3)-IV;aac(6')-Ib'.v1;aadA2;aph(4)-Ia	-	-	-	-	mphA	catA1^	-	sul1
SRR8071953	SAMN06218098	JCVI	2013	USA	Klebsiella pneumoniae	strong	1900-04-29	149118	455616	5544305	no	-	ST258	0	2	8	9	-	0	-	0	-	0	-	0	-	0	-	-	unknown (best match = KL106)	?-	None	0.988	KL106_01_galF,KL106_02_cpsACP,KL106_03_wzi,KL106_13_wzx,KL106_14,KL106_15_rfbp	O2v2	O2	?-	Good	0.9848	O1/O2v2_07_kfoC	aac(6')-Ib'.v1;aadA2^;aph3-Ia.v1^	-	-	-	-	mphA	catA1^	-	sul1
SRR8071955	SAMN06218099	JCVI	2013	USA	Klebsiella pneumoniae	strong	1900-06-27	139344	455544	5908062	no	-	ST258	0	2	8	11	-	0	-	0	-	0	-	0	-	0	-	wzi50	KL51	none	Very high	0.9978		O3b	O3b	none	Very high	0.9908		aac(3)-IV;aac(6')-Ib'.v1;aadA2^;aph(4)-Ia;aph3-Ia.v1^	-	-	-	-	mphA	catA1^	-	sul1
SRR8071972	SAMN06218084	JCVI	2013	USA	Klebsiella pneumoniae	strong	1900-05-07	137517	445295	5394426	no	-	ST258	0	3	5	5	-	0	-	0	-	0	-	0	-	0	-	wzi83	KL23	none	Very high	0.9988		unknown (best match = OL102)	unknown	-*	None	0.8723	OL102_05_wbbL,OL102_06_rhamnan,OL102_07_wzm,OL102_08_wzt	aac(6')-Ib'.v1;aadA2;aadA^	-	-	-	-	-	cmlA1*	-	-
SRR8071975	SAMN06218031	JCVI	2013	USA	Klebsiella pneumoniae	strong	1900-06-18	137823	455621	5718328	no	-	ST258	0	2	3	4	-	0	-	0	-	0	-	0	-	0	-	wzi50	KL51	none	Very high	0.9978		O3b	O3b	none	Very high	0.9908		aac(3)-IV;aac(6')-Ib'.v1;aph(4)-Ia	-	-	-	-	-	-	-	-
SRR8071980	SAMN06218034	JCVI	2013	USA	Klebsiella pneumoniae	strong	1900-05-03	165864	370591	5857312	no	-	ST258	2	2	6	9	ybt 17; ICEKp10	247	clb 3	62	-	0	-	0	-	0	-	wzi154	KL107	none	Very high	0.9999		O2v2	O2	none	Very high	0.9838		aac(6')-33;aac(6')-Ib'.v1;aadA2^;ant(2'')-Ia	-	-	-	-	-	-	-	sul1;sul2
SRR8072003	SAMN06218029	JCVI	2013	USA	Klebsiella pneumoniae	strong	1900-04-19	160997	326664	5582653	no	-	ST258	0	2	8	8	-	0	-	0	-	0	-	0	-	0	-	wzi29	KL106	?	Good	0.9995		O2v2	O2	none	Very high	0.9848		aac(6')-Ib'.v1;aadA2^	-	-	-	-	mphA	catA1^	-	sul1
SRR8072007	SAMN06218123	JCVI	2013	USA	Klebsiella pneumoniae	strong	1900-04-29	146314	463000	5520582	no	-	ST258	0	2	8	8	-	0	-	0	-	0	-	0	-	0	-	wzi29	KL106	none	Very high	1		O2v2	O2	none	Very high	0.9848		aac(6')-Ib'.v1;aadA2^	-	-	-	-	mphA	catA1^	-	sul1
SRR8072008	SAMN06218122	JCVI	2013	USA	Klebsiella pneumoniae	strong	1900-04-04	154281	499250	5439540	no	-	ST258	0	2	3	2	-	0	-	0	-	0	-	0	-	0	-	wzi29	KL106	none	Very high	1		O2v2	O2	none	Very high	0.9848		aac(6')-Ib'.v1	-	-	-	-	-	-	-	-
SRR8072010	SAMN06218121	JCVI	2013	USA	Klebsiella pneumoniae	strong	1900-05-09	165724	695980	5708820	no	-	ST258	0	3	8	16	-	0	-	0	-	0	-	0	-	0	-	wzi83	KL23	none	Very high	0.9988		O2v2	O2	none	Very high	0.9847		aac(6')-Ib'.v1;aadA2;aadA^;ant(2'')-Ia;aph3-Ia.v1^	-	-	-	-	mphA;mphE.v2;msrE	catA1^;catB11;cmlA6*	-	-
SRR8072011	SAMN06218120	JCVI	2013	USA	Klebsiella pneumoniae	strong	1900-06-16	146314	325318	5784387	no	-	ST258	1	2	7	7	ybt 15; ICEKp11	231-1LV	-	0	-	0	-	0	-	0	-	wzi29	KL106	none	Very high	1		O2v2	O2	none	Very high	0.9848		aac(6')-Ib'.v1;aadA2^	-	-	-	-	mphA	catA1^	-	sul1
SRR8072014	SAMN06218117	JCVI	2013	USA	Klebsiella pneumoniae	strong	1900-05-26	146314	326547	5602804	no	-	ST258	0	2	7	7	-	0	-	0	-	0	-	0	-	0	-	wzi29	KL106	?	Good	0.9995		O2v2	O2	none	Very high	0.9848		aac(6')-Ib'.v1;aadA2^	-	-	-	-	mphA	catA1^	-	sul1
SRR8072019	SAMN06218114	JCVI	2013	USA	Klebsiella pneumoniae	strong	1900-05-25	157591	326664	5583376	no	-	ST258	0	2	8	8	-	0	-	0	-	0	-	0	-	0	-	wzi29	KL106	?	Good	0.9995		O2v2	O2	none	Very high	0.9848		aac(6')-Ib'.v1;aadA2^	-	-	-	-	mphA	catA1^	-	sul1
SRR8072020	SAMN06218111	JCVI	2013	USA	Klebsiella pneumoniae	strong	1900-05-28	152087	326664	5585837	no	-	ST258	0	2	7	7	-	0	-	0	-	0	-	0	-	0	-	wzi29	KL106	?	Good	0.9995		O2v2	O2	none	Very high	0.9848		aac(6')-Ib'.v1;aadA2^	-	-	-	-	mphA	catA1^	-	sul1
SRR9858653	SAMN12392842	Columbia	2012-06-26	USA: New York	Klebsiella pneumoniae	strong	1900-05-28	131663	317038	5841195	yes (1)	ambiguous_bases	ST258	1	2	8	14	ybt 10; ICEKp4	98	-	0	-	0	-	0	-	0	-	wzi83	KL23	none	Very high	0.9988		O2v2	O2	?-	Good	0.9847	O1/O2v2_07_kfoC	aac(3)-IV;aac(6')-Ib'.v1;aadA2;aadA^;aph(4)-Ia;aph3-Ia.v1^	-	-	-	-	mphA	catA1^;cmlA1*	-	sul1;sul3
SRR9858658	SAMN12392837	Columbia	2012-06-13	USA: New York	Klebsiella pneumoniae	strong	1900-07-08	103159	410179	5568695	yes (1)	ambiguous_bases	ST258	0	2	8	9	-	0	-	0	-	0	-	0	-	0	-	wzi29	unknown (best match = KL106)	?-+	None	0.9997	KL106_07_wzy,KL106_08,KL106_09,KL106_10_wecB,KL106_13_wzx,KL106_17	O2v2	O2	?-	Good	0.9847	O1/O2v2_09_gmlB	aac(6')-Ib'.v1;aadA2^;aph3-Ia.v1^	-	-	-	-	mphA	catA1^	-	sul1
SRR9858659	SAMN12392836	Columbia	2012-05-08	USA: New York	Klebsiella pneumoniae	strong	1900-06-05	113021	327968	5549715	no	-	ST258	0	3	9	13	-	0	-	0	-	0	-	0	-	0	-	wzi83	KL23	?-	Good	0.9988	KL23_09_wckU,KL23_10_wzy	O2v2	O2	none	Very high	0.9845		aac(3)-IV;aac(6')-Ib'.v1;aadA2;aadA^;aph(4)-Ia;aph3-Ia.v1^	-	-	-	-	mphA	catA1^;cmlA1*	-	sul1
SRR9858687	SAMN12392789	Columbia	2011-08-22	USA: New York	Klebsiella pneumoniae	strong	1900-05-27	153005	410178	5525388	no	-	ST258	0	2	8	12	-	0	-	0	-	0	-	0	-	0	-	wzi29	unknown (best match = KL106)	?-	None	0.9988	KL106_07_wzy,KL106_09,KL106_10_wecB,KL106_11_wzx,KL106_17	O2v2	O2	none	Very high	0.9848		aac(3)-IV;aac(6')-Ib'.v1;aadA2^;aph(4)-Ia;aph3-Ia.v1^	-	-	-	-	mphA	catA1^;cmlA1*	-	sul1
SRR9858690	SAMN12392792	Columbia	2011-09-17	USA: New York	Klebsiella pneumoniae	strong	1900-04-04	247643	499812	5529951	no	-	ST258	0	2	8	14	-	0	-	0	-	0	-	0	-	0	-	wzi29	KL106	?	Good	0.9998		O2v2	O2	none	Very high	0.9848		aac(3)-IV;aac(6')-Ib'.v1;aadA2^;aadA^;aph(4)-Ia;aph3-Ia.v1^	-	-	-	-	mphA	catA1^;cmlA1*	-	sul1;sul3
SRR9858698	SAMN12392848	Columbia	2012-09-10	USA: New York	Klebsiella pneumoniae	strong	1900-06-12	128779	270617	5618304	yes (2)	ambiguous_bases	ST258	0	2	8	13	-	0	-	0	-	0	-	0	-	0	-	wzi150	KL63	?	Good	0.9881		O2v2	O2	none	Very high	0.992		aac(3)-IV;aac(6')-Ib'.v1;aadA2;aadA^;aph(4)-Ia;aph3-Ia.v1^	-	-	-	-	mphA	catA1^;cmlA1*	-	sul1
SRR9858700	SAMN12392850	Columbia	2012-10-08	USA: New York	Klebsiella pneumoniae	strong	1900-05-23	137695	332652	5595763	yes (1)	ambiguous_bases	ST258	0	3	9	13	-	0	-	0	-	0	-	0	-	0	-	wzi83	KL23	none	Very high	0.9988		O2v2	O2	none	Very high	0.9847		aac(3)-IV;aac(6')-Ib'.v1;aadA2;aadA^;aph(4)-Ia;aph3-Ia.v1^	-	-	-	-	mphA	catA1^;cmlA1*	-	sul1
SRR9858704	SAMN12392932	Columbia	2014-07-01	USA: New York	Klebsiella pneumoniae	strong	1900-07-03	95941	304527	5603925	yes (1)	ambiguous_bases	ST258	0	2	8	8	-	0	-	0	-	0	-	0	-	0	-	wzi29	unknown (best match = KL106)	?-	None	0.9997	KL106_07_wzy,KL106_08,KL106_09,KL106_10_wecB,KL106_14,KL106_17	O2v2	O2	?-	Good	0.9848	O1/O2v2_10_gmlA	aac(6')-Ib'.v1;aadA2^	-	-	-	-	mphA	catA1^	-	sul1
SRR9858706	SAMN12392930	Columbia	2014-05-21	USA: New York	Klebsiella pneumoniae	strong	1900-07-04	177008	498093	5619772	no	-	ST258	0	2	7	7	-	0	-	0	-	0	-	0	-	0	-	wzi29	KL106	?-	Good	0.9987	KL106_17	O2v2	O2	none	Very high	0.9848		aac(6')-Ib'.v1;aadA2^	-	-	-	-	mphA	catA1^	-	sul1
SRR9858708	SAMN12392928	Columbia	2014-05-15	USA: New York	Klebsiella pneumoniae	strong	133	137451	316953	5725393	yes (3)	ambiguous_bases	ST258	0	2	7	9	-	0	-	0	-	0	-	0	-	0	-	wzi150	KL63	none	Very high	0.9881		O2v2	O2	none	Very high	0.992		aac(6')-Ib'.v1;aadA2;aadA^	-	-	-	-	mphA	catA1^;cmlA1*	-	sul1
SRR9858742	SAMN12392828	Columbia	2012-04-01	USA: New York	Klebsiella pneumoniae	strong	125	146271	281862	5553417	no	-	ST258	1	2	8	8	ybt 13; ICEKp2	299-3LV	-	0	-	0	-	0	-	0	-	wzi29	KL106	?	Good	0.9992		O2v2	O2	none	Very high	0.9848		aac(6')-Ib'.v1;aadA2	-	-	-	-	mphA	catA1^	-	sul1
SRR9858785	SAMN12392824	Columbia	2012-03-18	USA: New York	Klebsiella pneumoniae	strong	1900-05-07	146270	277649	5524746	no	-	ST258	0	2	7	13	-	0	-	0	-	0	-	0	-	0	-	wzi29	KL106	?	Good	0.9992		O2v2	O2	none	Very high	0.9848		aac(3)-IV;aac(6')-Ib'.v1;aadA2;aadA^;aph(4)-Ia;aph3-Ia.v1^	-	-	-	-	mphA	catA1^;cmlA1*	-	sul1;sul3
SRR9858796	SAMN12392902	Columbia	2013-10-29	USA: New York	Klebsiella pneumoniae	strong	1900-05-22	130148	432837	5703256	no	-	ST258	0	3	8	16	-	0	-	0	-	0	-	0	-	0	-	wzi83	KL23	none	Very high	0.9988		O2v2	O2	none	Very high	0.9847		aac(6')-Ib'.v1;aadA2;aadA^;ant(2'')-Ia;aph3-Ia.v1^	-	-	-	-	mphA;mphE.v2;msrE	catA1^;catB11;cmlA1*	-	-
SRR9858797	SAMN12392901	Columbia	2013-10-23	USA: New York	Klebsiella pneumoniae	strong	1900-04-29	146270	316889	5514919	yes (1)	ambiguous_bases	ST258	0	2	8	8	-	0	-	0	-	0	-	0	-	0	-	wzi29	KL106	none	Very high	1		O2v2	O2	none	Very high	0.9848		aac(6')-Ib'.v1;aadA2^	-	-	-	-	mphA	catA1^	-	sul1
SRR9858800	SAMN12392924	Columbia	2014-03-29	USA: New York	Klebsiella pneumoniae	strong	1900-03-21	204072	450164	5403748	no	-	ST258	0	2	4	3	-	0	-	0	-	0	-	0	-	0	-	wzi29	KL106	?-	Good	0.9998	KL106_17	O2v2	O2	none	Very high	0.9848		aac(6')-Ib'.v1	-	-	-	-	-	-	-	-
SRR9858853	SAMN12392827	Columbia	2012-03-30	USA: New York	Klebsiella pneumoniae	strong	1900-05-21	146271	627212	5602075	no	-	ST258	0	2	7	12	-	0	-	0	-	0	-	0	-	0	-	wzi83	KL23	none	Very high	0.9988		O2v2	O2	none	Very high	0.9847		aac(3)-IV;aac(6')-Ib'.v1;aadA2;aadA^;aph(4)-Ia;aph3-Ia.v1^	-	-	-	-	mphA	catA1^;cmlA1*	-	sul1
SRR9858921	SAMN12392778	Columbia	2011-03-06	USA: New York	Klebsiella pneumoniae	strong	1900-04-03	238325	499833	5564465	no	-	ST258	0	2	8	9	-	0	-	0	-	0	-	0	-	0	-	wzi29	KL106	?	Good	0.9998		O2v2	O2	none	Very high	0.9848		aac(6')-Ib'.v1;aadA2^;aph3-Ia.v1^	-	-	-	-	mphA	catA1^	-	sul1
SRR9858922	SAMN12392779	Columbia	2011-03-20	USA: New York	Klebsiella pneumoniae	strong	1900-04-03	238325	499833	5563359	no	-	ST258	0	2	8	9	-	0	-	0	-	0	-	0	-	0	-	wzi29	KL106	?	Good	0.9998		O2v2	O2	none	Very high	0.9848		aac(6')-Ib'.v1;aadA2^;aph3-Ia.v1^	-	-	-	-	mphA	catA1^	-	sul1
SRR9858923	SAMN12392776	Columbia	2011-02-11	USA: New York	Klebsiella pneumoniae	strong	1900-04-04	223692	410206	5563489	no	-	ST258	0	2	8	9	-	0	-	0	-	0	-	0	-	0	-	wzi29	KL106	?	Good	0.9998		O2v2	O2	none	Very high	0.9848		aac(6')-Ib'.v1;aadA2^;aph3-Ia.v1^	-	-	-	-	mphA	catA1^	-	sul1
SRR9858924	SAMN12392777	Columbia	2011-02-15	USA: New York	Klebsiella pneumoniae	strong	1900-03-31	237759	499833	5561600	no	-	ST258	0	2	8	9	-	0	-	0	-	0	-	0	-	0	-	wzi29	KL106	?	Good	0.9999		O2v2	O2	none	Very high	0.9848		aac(6')-Ib'.v1;aadA2^;aph3-Ia.v1^	-	-	-	-	mphA	catA1^	-	sul1
SRR9858928	SAMN12392781	Columbia	2011-07-15	USA: New York	Klebsiella pneumoniae	strong	1900-03-13	220105	539315	5505826	no	-	ST258	0	2	4	3	-	0	-	0	-	0	-	0	-	0	-	wzi29	KL106	?	Good	0.9999		O2v2	O2	none	Very high	0.9848		aac(6')-Ib'.v1	-	-	-	-	-	-	-	-
SRR9858940	SAMN12392813	Columbia	2011-12-08	USA: New York	Klebsiella pneumoniae	strong	163	153003	369370	5613777	no	-	ST258	0	2	8	13	-	0	-	0	-	0	-	0	-	0	-	wzi83	unknown (best match = KL23)	?-	None	0.9988	KL23_09_wckU,KL23_10_wzy,KL23_11_wckA,KL23_12	O2v2	O2	?-	Good	0.9847	O1/O2v2_08_gmlC	aac(3)-IV;aac(6')-Ib'.v1;aadA2;aadA^;aph(4)-Ia;aph3-Ia.v1^	-	-	-	-	mphA	catA1^;cmlA1*	-	sul1
SRR9858946	SAMN12392807	Columbia	2011-11-14	USA: New York	Klebsiella pneumoniae	strong	75	210338	539314	5505620	no	-	ST258	0	2	4	3	-	0	-	0	-	0	-	0	-	0	-	wzi29	KL106	?	Good	0.9998		O2v2	O2	none	Very high	0.9847		aac(6')-Ib'.v1	-	-	-	-	-	-	-	-
SRR9858956	SAMN12392843	Columbia	2012-07-06	USA: New York	Klebsiella pneumoniae	strong	123	130362	270637	5521087	yes (1)	ambiguous_bases	ST258	1	2	8	9	ybt 13; ICEKp2	299-4LV	-	0	-	0	-	0	-	0	-	wzi29	KL106	?	Good	0.9992		O2v2	O2	none	Very high	0.9848		aac(6')-Ib'.v1;aadA2^;aph3-Ia.v1^	-	-	-	-	mphA	catA1^	-	sul1
SRR9858964	SAMN12392870	Columbia	2013-04-25	USA: New York	Klebsiella pneumoniae	strong	146	129570	410177	5618941	no	-	ST258	0	2	8	8	-	0	-	0	-	0	-	0	-	0	-	wzi29	KL106	?	Good	0.9994		O2v2	O2	none	Very high	0.9848		aac(6')-Ib'.v1;aadA2^	-	-	-	-	mphA	catA1^	-	sul1
SRR12509055	SAMN15868146	Hackensack-Meridian	2017	USA: Midwest	Klebsiella pneumoniae	strong	132	129666	385087	5540903	no	-	ST258	0	2	5	5	-	0	-	0	-	0	-	0	-	0	-	wzi29	KL106	?-+	Good	0.9994	KL106_17	O2v2	O2	none	Very high	0.9848		ant(2'')-Ia	-	-	-	-	mphE.v2;msrE	-	-	-
SRR1010897	SAMN02356580	Broad Institute	2012-12	USA: Boston,	Klebsiella pneumoniae	strong	115	128722	350960	5298829	no	-	ST258	0	2	3	2	-	0	-	0	-	0	-	0	-	0	-	wzi154	KL107	none	Very high	0.9999		O2v2	O2	?-	Good	0.9836	O1/O2v2_09_gmlB	-	-	-	-	-	-	catA1^	-	-
SRR1010898	SAMN02356580	Broad Institute	2012-12	USA: Boston,	Klebsiella pneumoniae	strong	121	128722	353967	5299425	no	-	ST258	0	2	3	2	-	0	-	0	-	0	-	0	-	0	-	wzi154	KL107	none	Very high	0.9999		O2v2	O2	?-	Good	0.9836	O1/O2v2_09_gmlB	-	-	-	-	-	-	catA1^	-	-
SRR1010936	SAMN02356579	Broad Institute	2012-12	USA: Boston,	Klebsiella pneumoniae	strong	130	126310	353584	5302336	no	-	ST258	0	2	3	2	-	0	-	0	-	0	-	0	-	0	-	wzi154	KL107	none	Very high	0.9999		O2v2	O2	?-	Good	0.9836	O1/O2v2_09_gmlB	-	-	-	-	-	-	catA1^	-	-
SRR1010937	SAMN02356579	Broad Institute	2012-12	USA: Boston,	Klebsiella pneumoniae	strong	133	115678	280476	5302295	no	-	ST258	0	2	3	2	-	0	-	0	-	0	-	0	-	0	-	wzi154	KL107	none	Very high	0.9999		O2v2	O2	?-	Good	0.9836	O1/O2v2_09_gmlB	-	-	-	-	-	-	catA1^	-	-
SRR10116389	SAMN12745685	University of Pennsylvania	2015	USA: CA	Klebsiella pneumoniae	strong	120	262252	545202	5698909	no	-	ST258	2	2	5	5	ybt 17; ICEKp10	272	clb 3	19-1LV	-	0	-	0	-	0	-	wzi154	KL107	none	Very high	0.9999		O2v2	O2	none	Very high	0.9837		aac(6')-Ib'.v1;aadA5	-	-	-	-	-	-	-	sul1
SRR10116422	SAMN12745655	University of Pennsylvania	2015	USA: CA	Klebsiella pneumoniae	strong	121	203926	504966	5546110	no	-	ST258	0	2	5	5	-	0	-	0	-	0	-	0	-	0	-	wzi154	KL107	none	Very high	0.9999		O2v2	O2	none	Very high	0.9838		aac(6')-Ib'.v1*;aadA*	-	-	-	-	-	catA1^	-	-
SRR10116461	SAMN12745620	University of Pennsylvania	2015	USA: CA	Klebsiella pneumoniae	strong	83	216118	403788	5678799	no	-	ST258	2	2	4	3	ybt 17; ICEKp10	272-1LV	clb 3	19	-	0	-	0	-	0	-	wzi154	KL107	none	Very high	0.9999		O2v2	O2	none	Very high	0.9838		aac(6')-Ib'.v1	-	-	-	-	-	-	-	-
SRR10116586	SAMN12745818	University of Pennsylvania	2015	USA: CA	Klebsiella pneumoniae	strong	125	270468	527037	5898119	no	-	ST258	2	3	8	7	ybt 0; ICEKp10	220	clb 3	13-2LV	-	0	-	0	-	0	-	wzi154	KL107	?	Good	0.9999		O2v2	O2	?-	Good	0.9837	O1/O2v2_07_kfoC	aadA2^	-	-	-	-	mphA	catA1^	-	sul1
SRR10116599	SAMN12745807	University of Pennsylvania	2015	USA: CA	Klebsiella pneumoniae	strong	124	225029	450891	5742852	no	-	ST258	2	2	4	3	ybt 17; ICEKp10	272	clb 3	19	-	0	-	0	-	0	-	wzi154	KL107	none	Very high	0.9999		O2v2	O2	none	Very high	0.9838		aac(6')-Ib'.v1	-	-	-	-	-	catA1^	-	-
SRR10116615	SAMN12745792	University of Pennsylvania	2015	USA: CA	Klebsiella pneumoniae	strong	105	216114	451545	5742971	no	-	ST258	0	2	5	9	-	0	-	0	-	0	-	0	-	0	-	wzi154	KL107	none	Very high	0.9999		O2v2	O2	none	Very high	0.9838		aac(6')-Ib'.v1;aadA2;ant(2'')-Ia;aph(3')-Ia	-	-	-	-	-	catA1^;floR.v2*	-	sul1;sul2
SRR10116641	SAMN12745768	University of Pennsylvania	2015	USA: CA	Klebsiella pneumoniae	strong	134	173263	619890	5977128	no	-	ST258	2	3	7	7	ybt 0; ICEKp10	220-1LV	clb 3 (incomplete)	13-3LV	-	0	-	0	-	0	-	wzi154	KL107	none	Very high	0.9999		O2v2	O2	?-	Good	0.9837	O1/O2v2_07_kfoC	aac(6')-Ib'.v1;aadA2^	-	-	-	-	-	catA1^	-	sul1
SRR10116670	SAMN12745743	University of Pennsylvania	2015	USA: CA	Klebsiella pneumoniae	strong	107	214518	840307	5626295	no	-	ST258	0	2	8	12	-	0	-	0	-	0	-	0	-	0	-	wzi154	KL107	none	Very high	0.9999		O2v2	O2	?-	Good	0.9837	O1/O2v2_07_kfoC	aac(6')-Ib'.v1*;aadA2^;strA.v1^;strB.v1	-	-	-	-	mphA	catA1^	-	sul1;sul2
SRR10116671	SAMN12745742	University of Pennsylvania	2015	USA: CA	Klebsiella pneumoniae	strong	110	234024	840291	5627529	no	-	ST258	0	2	8	13	-	0	-	0	-	0	-	0	-	0	-	wzi154	KL107	none	Very high	0.9999		O2v2	O2	?-	Good	0.9837	O1/O2v2_07_kfoC	aac(6')-Ib'.v1*;aadA2^;strA.v1^;strB.v1	-	-	-	-	mphA	catA1^	-	sul1;sul2
SRR10116688	SAMN12745727	University of Pennsylvania	2015	USA: CA	Klebsiella pneumoniae	strong	111	177756	663812	5602631	no	-	ST258	2	3	7	8	ybt 17; ICEKp10	267	clb 3	19	-	0	-	0	-	0	-	wzi154	KL107	none	Very high	0.9998		O2v2	O2	?-	Good	0.9836	O1/O2v2_06_wbbO,O1/O2v2_09_gmlB	aac(6')-Ib'.v1*;strA.v1^;strB.v1	-	-	-	-	-	-	-	sul2
SRR10116696	SAMN12745719	University of Pennsylvania	2015	USA: CA	Klebsiella pneumoniae	strong	129	203939	434654	5980062	no	-	ST258	2	3	8	8	ybt 0; ICEKp10	220-1LV	clb 3	13-2LV	-	0	-	0	-	0	-	wzi154	KL107	none	Very high	0.9999		O2v2	O2	?-	Good	0.9837	O1/O2v2_07_kfoC	aac(6')-Ib'.v1;aadA2^	-	-	-	-	mphA	catA1^	-	sul1
SRR10116710	SAMN12745707	University of Pennsylvania	2015	USA: CA	Klebsiella pneumoniae	strong	116	214520	620151	5725583	no	-	ST258	0	2	8	13	-	0	-	0	-	0	-	0	-	0	-	wzi154	KL107	?	Good	0.9999		O2v2	O2	?-	Good	0.9837	O1/O2v2_07_kfoC	aac(6')-Ib'.v1;aadA2^;strA.v1^;strB.v1	-	-	-	-	mphA	catA1^	-	sul1;sul2
SRR10116764	SAMN12745503	University of Pennsylvania	2014	USA: FL	Klebsiella pneumoniae	strong	143	214620	508203	5836521	no	-	ST258	2	2	6	8	ybt 17; ICEKp10	289	clb 3	17-1LV	-	0	-	0	-	0	-	wzi154	KL107	none	Very high	0.9998		O2v2	O2	none	Very high	0.9838		aac(6')-Ib'.v1*;aadA*;strA.v1^;strB.v1	-	-	-	-	-	-	-	sul2
SRR10116765	SAMN12745502	University of Pennsylvania	2014	USA: FL	Klebsiella pneumoniae	strong	78	200332	544259	5746139	no	-	ST258	2	2	7	8	ybt 17; ICEKp10	251	clb 3	62-1LV	-	0	-	0	-	0	-	wzi154	KL107	none	Very high	0.9998		O2v2	O2	none	Very high	0.9838		aadA2^;aph3-Ia.v1^	-	-	qnrB19^	-	mphA	-	-	sul1
SRR10116775	SAMN12745906	University of Pennsylvania	2015	USA: CA	Klebsiella pneumoniae	strong	111	233820	527889	5706388	no	-	ST258	0	2	8	12	-	0	-	0	-	0	-	0	-	0	-	wzi154	KL107	none	Very high	0.9999		O2v2	O2	?-	Good	0.9837	O1/O2v2_07_kfoC	aac(6')-Ib'.v1*;aadA2^;strA.v1^;strB.v1	-	-	-	-	mphA	catA1^	-	sul1;sul2
SRR10116781	SAMN12745900	University of Pennsylvania	2015	USA: CA	Klebsiella pneumoniae	strong	106	209024	545202	5706767	no	-	ST258	2	2	5	4	ybt 17; ICEKp10	272-1LV	clb 3	19	-	0	-	0	-	0	-	wzi154	KL107	none	Very high	0.9998		O2v2	O2	none	Very high	0.9838		aac(6')-Ib'.v1	-	-	-	-	-	catA1^	-	-
SRR10116791	SAMN12745891	University of Pennsylvania	2015	USA: CA	Klebsiella pneumoniae	strong	107	220206	620006	5702298	no	-	ST258	0	2	7	7	-	0	-	0	-	0	-	0	-	0	-	wzi154	KL107	none	Very high	0.9999		O2v2	O2	none	Very high	0.9838		aac(6')-Ib'.v1;aadA2^	-	-	-	-	-	catA1^	-	sul1
SRR10116803	SAMN12745880	University of Pennsylvania	2015	USA: CA	Klebsiella pneumoniae	strong	112	237861	619533	5701940	no	-	ST258	0	2	7	8	-	0	-	0	-	0	-	0	-	0	-	wzi154	KL107	none	Very high	0.9999		O2v2	O2	none	Very high	0.9838		aac(6')-Ib'.v1;aadA2^	-	-	-	-	-	catA1^	-	sul1
SRR10116819	SAMN12745866	University of Pennsylvania	2015	USA: CA	Klebsiella pneumoniae	strong	127	209782	839500	5893611	no	-	ST258	2	2	8	14	ybt 0; ICEKp10	220	clb 3	13-2LV	-	0	-	0	-	0	-	wzi154	KL107	none	Very high	0.9999		O2v2	O2	?-	Good	0.9837	O1/O2v2_07_kfoC	aac(6')-Ib'.v1;aadA*;aadA2;strA.v1^;strB.v1	-	-	-	-	mphA	catA1^	-	sul1;sul2
SRR10116823	SAMN12745862	University of Pennsylvania	2015	USA: CA	Klebsiella pneumoniae	strong	98	244808	545199	5510771	no	-	ST258	0	2	5	6	-	0	-	0	-	0	-	0	-	0	-	wzi154	KL107	none	Very high	0.9998		O2v2	O2	none	Very high	0.9838		aac(6')-Ib'.v1*;aadA*	-	-	-	-	-	catA1^	-	-
SRR10116824	SAMN12745861	University of Pennsylvania	2015	USA: CA	Klebsiella pneumoniae	strong	100	270452	545202	5710607	no	-	ST258	2	2	4	3	ybt 17; ICEKp10	272	clb 3	19	-	0	-	0	-	0	-	wzi154	KL107	none	Very high	0.9999		O2v2	O2	none	Very high	0.9838		aac(6')-Ib'.v1	-	-	-	-	-	catA1^	-	-
SRR10376985	SAMN13166928	CDC	2016	USA	Klebsiella pneumoniae	strong	144	198927	806834	5821633	no	-	ST258	0	2	7	7	-	0	-	0	-	0	-	0	-	0	-	wzi154	KL107	none	Very high	0.9999		O2v2	O2	?-	Good	0.9838	O1/O2v2_03_wbbM	aac(6')-Ib'.v1;aadA2^	-	-	-	-	mphA	-	-	sul1
SRR10377091	SAMN13167039	CDC	2016	USA	Klebsiella pneumoniae	strong	99	203928	597577	5673914	no	-	ST258	0	2	7	7	-	0	-	0	-	0	-	0	-	0	-	wzi29	KL106	?	Good	0.9998		O2v2	O2	none	Very high	0.9847		aac(6')-Ib'.v1;aadA2^	-	-	-	-	mphA	catA1^	-	sul1
SRR10377096	SAMN13167035	CDC	2016	USA	Klebsiella pneumoniae	strong	63	299346	484444	5286317	no	-	ST258	0	2	2	1	-	0	-	0	-	0	-	0	-	0	-	wzi29	KL106	?	Good	0.9999		O2v2	O2	none	Very high	0.9848		-	-	-	-	-	-	-	-	-
SRR11402709	SAMN14391995	Indiana State Department of Health	2018-05-05	USA	Klebsiella pneumoniae	strong	95	167838	428825	5510039	no	-	ST258	0	3	8	7	-	0	-	0	-	0	-	0	-	0	-	wzi154	KL107	none	Very high	0.9999		O2v2	O2	?-	Good	0.9837	O1/O2v2_09_gmlB	aac(6')-Ib'.v1*;aadA*	-	-	-	-	-	-	-	sul1
SRR1166962	SAMN02631015	NIAID	2009	USA: NYC	Klebsiella pneumoniae	strong	145	128445	429708	5473536	no	-	ST258	0	2	6	9	-	0	-	0	-	0	-	0	-	0	-	wzi154	KL107	none	Very high	0.9998		O2v2	O2	none	Very high	0.9838		aac(6')-Ib'.v1;aadA*;strA.v1^;strB.v1	-	-	-	-	-	-	-	sul2
SRR1166963	SAMN02631016	NIAID	2009	USA: NYC	Klebsiella pneumoniae	strong	151	111983	509484	5425995	no	-	ST258	0	2	4	5	-	0	-	0	-	0	-	0	-	0	-	wzi154	KL107	?	Good	0.9999		O2v2	O2	?-	Good	0.9838	O1/O2v2_07_kfoC	aac(6')-Ib'.v1;aadA*	-	-	-	-	-	-	-	-
SRR1196846	SAMN02581357	Broad Institute	2013	USA: North Carolina	Klebsiella pneumoniae	strong	269	113496	289858	5850384	no	-	ST258	2	2	7	9	ybt 17; ICEKp10	289	clb 3	17-1LV	-	0	-	0	-	0	-	wzi154	KL107	?-	Good	0.9998	KL107_03_wzi	O2v2	O2	none	Very high	0.9838		aadA*;strA.v1^;strB.v1	-	-	-	-	-	catA1^	-	sul2
SRR1196992	SAMN02581357	Broad Institute	2013	USA: North Carolina	Klebsiella pneumoniae	strong	247	129426	300905	5851550	no	-	ST258	2	2	7	9	ybt 17; ICEKp10	289	clb 3	17-1LV	-	0	-	0	-	0	-	wzi154	KL107	?-	Good	0.9998	KL107_03_wzi	O2v2	O2	none	Very high	0.9838		aadA*;strA.v1^;strB.v1	-	-	-	-	-	catA1^	-	sul2
SRR12009579	SAMN15226441	Division of Consolidated Laboratory Services	2020	USA	Klebsiella pneumoniae	strong	122	200341	544234	5644031	no	-	ST258	2	2	7	12	ybt 17; ICEKp10	251-1LV	clb 3	62-1LV	-	0	-	0	-	0	-	wzi154	KL107	none	Very high	0.9999		O2v2	O2	none	Very high	0.9838		aac(6')-Ib'.v1;aadA*;aadA2;strA.v1^;strB.v1	-	-	-	-	-	catA1^	-	sul1;sul2
SRR1203948	SAMN02581357	Broad Institute	2013	USA: North Carolina	Klebsiella pneumoniae	strong	382	39417	175223	5862489	no	-	ST258	2	2	7	10	ybt 17; ICEKp10	289	clb 3	17-1LV	-	0	-	0	-	0	-	wzi154	KL107	?-	Good	0.9998	KL107_03_wzi	O2v2	O2	none	Very high	0.9838		aac(6')-Ib'.v1;aadA*;strA.v1^;strB.v1	-	-	-	-	-	catA1^	-	sul2
SRR1204036	SAMN02581357	Broad Institute	2013	USA: North Carolina	Klebsiella pneumoniae	strong	389	39129	193268	5852826	no	-	ST258	2	2	7	10	ybt 17; ICEKp10	289	clb 3	17-1LV	-	0	-	0	-	0	-	wzi154	KL107	?-	Good	0.9998	KL107_03_wzi	O2v2	O2	none	Very high	0.9838		aac(6')-Ib'.v1;aadA*;strA.v1^;strB.v1	-	-	-	-	-	catA1^	-	sul2
SRR12508593	SAMN15868883	Hackensack-Meridian	2017	USA: South	Klebsiella pneumoniae	strong	126	167899	463471	5828166	no	-	ST258	2	2	8	14	ybt 17; ICEKp10	251-1LV	clb 3	62-2LV	-	0	-	0	-	0	-	wzi154	KL107	?	Good	0.9999		O2v2	O2	none	Very high	0.9838		aac(6')-Ib'.v1;aac(6')-Ib'.v1*;aadA*;aadA2;aph3-Ia.v1^;strA.v1*;strB.v1	-	-	-	-	mphA	catA1*	-	sul1;sul2
SRR12508630	SAMN15868358	Hackensack-Meridian	2016	USA: West	Klebsiella pneumoniae	strong	226	130819	712929	5653808	no	-	ST258	0	2	7	12	-	0	-	0	-	0	-	0	-	0	-	wzi154	KL107	none	Very high	0.9998		O2v2	O2	?-	Good	0.9837	O1/O2v2_07_kfoC	aac(6')-Ib'.v1*;aadA*;aadA2^;strA.v1^;strB.v1	-	-	-	-	-	catA1^	-	sul1;sul2
SRR12508666	SAMN15868996	Hackensack-Meridian	2016	USA: South	Klebsiella pneumoniae	strong	101	199410	499739	5742122	no	-	ST258	2	2	7	7	ybt 17; ICEKp10	251	clb 3	62-2LV	-	0	-	0	-	0	-	wzi154	KL107	?-	Good	0.9998	KL107_10	O2v2	O2	?	Good	0.9837		aac(6')-Ib'.v1;aadA2	-	-	-	-	mphA	-	-	sul1
SRR12508808	SAMN15868294	Hackensack-Meridian	2017	USA: Northeast	Klebsiella pneumoniae	strong	175	108562	296965	5691232	no	-	ST258	0	2	10	16	-	0	-	0	-	0	-	0	-	0	-	wzi83	KL23	?-	Good	0.9987	KL23_11_wckA,KL23_13_wzx	O2v2	O2	none	Very high	0.9847		aac(3)-IV;aac(6')-Ib'.v1;aadA2;aph(4)-Ia;aph3-Ia.v1^	-	-	-	-	mphA	cmlA1*;floR.v2*	arr-2	sul1;sul2
SRR12508861	SAMN15868246	Hackensack-Meridian	2016	USA: Northeast	Klebsiella pneumoniae	strong	190	197938	463288	5690723	no	-	ST258	0	2	7	8	-	0	-	0	-	0	-	0	-	0	-	wzi154	KL107	?	Good	0.9999		O2v2	O2	none	Very high	0.9838		aac(6')-Ib'.v1;aadA2^;aph3-Ia.v1^	-	-	-	-	mphA	catA1^	-	sul1
SRR12508928	SAMN15868478	Hackensack-Meridian	2017	USA: Northeast	Klebsiella pneumoniae	strong	204	101563	360988	5664705	no	-	ST258	0	2	7	12	-	0	-	0	-	0	-	0	-	0	-	wzi154	KL107	?-+	Good	0.9999	KL107_16_ugd	O2v2	O2	-	High	0.9836	O1/O2v2_07_kfoC	aac(6')-Ib'.v1;aadA*;aadA2^;strA.v1^;strB.v1	-	-	-	-	mphA	-	-	sul1;sul2
SRR12509099	SAMN15868447	Hackensack-Meridian	2016	USA: Northeast	Klebsiella pneumoniae	strong	1900-06-23	121237	672698	5515388	no	-	ST258	0	2	5	8	-	0	-	0	-	0	-	0	-	0	-	wzi154	KL107	none	Very high	0.9999		O2v2	O2	?-	Good	0.9837	O1/O2v2_09_gmlB	aac(6')-Ib'.v1*;aadA*;strA.v1^;strB.v1	-	-	-	-	-	-	-	sul2
SRR12509352	SAMN15869175	Hackensack-Meridian	2017	USA: Northeast	Klebsiella pneumoniae	strong	143	219500	619534	5819598	no	-	ST258	2	2	8	14	ybt 17; ICEKp10	289	clb 3	17-1LV	-	0	-	0	-	0	-	wzi154	KL107	none	Very high	0.9998		O2v2	O2	none	Very high	0.9837		aac(6')-Ib'.v1*;aadA*;aadA2^;aph3-Ia.v1^;strA.v1^;strB.v1	-	-	-	-	mphA	catA1^	-	sul1;sul2
SRR12509367	SAMN15868947	Hackensack-Meridian	2016	USA: West	Klebsiella pneumoniae	strong	150	127379	340566	5724760	no	-	ST258	0	2	8	10	-	0	-	0	-	0	-	0	-	0	-	wzi154	KL107	none	Very high	0.9999		O2v2	O2	?-	Good	0.9837	O1/O2v2_07_kfoC	aac(6')-Ib'.v1;strA.v1^;strB.v1	-	-	-	-	mphA	catA1^	-	sul2
SRR12509444	SAMN15868668	Hackensack-Meridian	2017	USA: Northeast	Klebsiella pneumoniae	strong	147	142544	292684	5719989	no	-	ST258	2	2	6	10	ybt 17; ICEKp10	289	clb 3	17-1LV	-	0	-	0	-	0	-	wzi154	KL107	none	Very high	0.9998		O2v2	O2	none	Very high	0.9838		aac(6')-Ib'.v1;aadA*;strA.v1^;strB.v1	-	-	-	-	-	-	-	sul2
SRR12509449	SAMN15868663	Hackensack-Meridian	2017	USA: Northeast	Klebsiella pneumoniae	strong	261	111540	245093	5608696	no	-	ST258	0	2	7	12	-	0	-	0	-	0	-	0	-	0	-	wzi50	unknown (best match = KL51)	?-	None	0.9975	KL51_08_wcpB,KL51_11_wcpA,KL51_12_wzx,KL51_13,KL51_14_wcoZ	O3b	O3b	?-	Good	0.9908	O3b_06_wbdA	aac(3)-IV;aac(6')-Ib'.v1;aadA2^;aph(4)-Ia;aph3-Ia.v1^	-	-	qnrS1	-	mphA	catA1^	-	sul1
SRR12509471	SAMN15868819	Hackensack-Meridian	2016	USA: West	Klebsiella pneumoniae	strong	140	137730	456025	5613110	no	-	ST258	0	2	4	4	-	0	-	0	-	0	-	0	-	0	-	wzi154	KL107	?	Good	0.9998		O2v2	O2	?-	Good	0.9836	O1/O2v2_06_wbbO	aac(6')-Ib'.v1	-	-	qnrB19^	-	-	-	-	-
SRR12509496	SAMN15868653	Hackensack-Meridian	2016	USA: Northeast	Klebsiella pneumoniae	strong	1900-09-09	117334	317244	5785402	no	-	ST258	2	2	6	9	ybt 17; ICEKp10	289	clb 3	17-1LV	-	0	-	0	-	0	-	wzi154	KL107	?-	Good	0.9999	KL107_09,KL107_10	O2v2	O2	?	Good	0.9838		aac(6')-Ib'.v1;aadA*;strA.v1^;strB.v1	-	-	-	-	-	-	-	sul2
SRR12509555	SAMN15868227	Hackensack-Meridian	2016	USA: Northeast	Klebsiella pneumoniae	strong	244	141767	323103	5821709	no	-	ST258	2	2	6	8	ybt 17; ICEKp10	289	clb 3	17-1LV	-	0	-	0	-	0	-	wzi154	KL107	?	Good	0.9999		O2v2	O2	none	Very high	0.9838		aadA*;strA.v1^;strB.v1	-	-	-	-	-	-	-	sul2
SRR12509576	SAMN15868613	Hackensack-Meridian	2017	USA: Northeast	Klebsiella pneumoniae	strong	168	137245	283041	5579881	no	-	ST258	0	2	4	3	-	0	-	0	-	0	-	0	-	0	-	wzi154	KL107	?-	Good	0.9998	KL107_08	O2v2	O2	none	Very high	0.9838		aadA*	-	-	-	-	-	-	-	-
SRR12902679	SAMN16558157	CDC	2017	USA	Klebsiella pneumoniae	strong	181	163109	491111	5800245	no	-	ST258	0	2	7	10	-	0	-	0	-	0	-	0	-	0	-	wzi154	KL107	?	Good	0.9998		O2v2	O2	none	Very high	0.9838		aac(6')-Ib'.v1;aadA2^;ant(2'')-Ia;aph3-Ia.v1^	-	-	-	-	mphA	catA1^;catB3.v2	-	-
SRR13086331	SAMN16823587	Wadsworth Center	2018	USA	Klebsiella pneumoniae	strong	132	146800	450905	5725485	no	-	ST258	0	2	5	5	-	0	-	0	-	0	-	0	-	0	-	wzi154	KL107	?	Good	0.9998		O2v2	O2	none	Very high	0.9838		aac(6')-Ib'.v1;ant(2'')-Ia	-	-	-	-	-	catB3.v2	-	-
SRR13088646	SAMN16842693	Wadsworth Center	2019	USA	Klebsiella pneumoniae	strong	1900-05-05	163160	493984	5622932	no	-	ST258	0	3	6	5	-	0	-	0	-	0	-	0	-	0	-	wzi154	KL107	?	Good	1		O2v2	O2	none	Very high	0.9838		aac(6')-Ib'.v1;aac(6')-Ib'.v1	-	-	-	-	-	catA1^	-	-
SRR13088647	SAMN16842692	Wadsworth Center	2019	USA	Klebsiella pneumoniae	strong	1900-04-27	159334	544125	5628089	no	-	ST258	0	3	6	5	-	0	-	0	-	0	-	0	-	0	-	wzi154	KL107	none	Very high	1		O2v2	O2	none	Very high	0.9838		aac(6')-Ib'.v1;aac(6')-Ib'.v1	-	-	-	-	-	catA1^	-	-
SRR13088665	SAMN16842675	Wadsworth Center	2019	USA	Klebsiella pneumoniae	strong	1900-04-07	190584	500386	5530448	no	-	ST258	0	2	4	3	-	0	-	0	-	0	-	0	-	0	-	wzi154	KL107	?	Good	0.9999		O2v2	O2	none	Very high	0.9838		aac(6')-Ib'.v1	-	-	-	-	-	-	-	-
SRR13088912	SAMN16842825	Wadsworth Center	2019	USA	Klebsiella pneumoniae	strong	126	163160	543994	5620355	no	-	ST258	0	3	6	5	-	0	-	0	-	0	-	0	-	0	-	wzi154	KL107	none	Very high	1		O2v2	O2	none	Very high	0.9838		aac(6')-Ib'.v1;aac(6')-Ib'.v1	-	-	-	-	-	catA1^	-	-
SRR13129365	SAMN16895690	Wadsworth Center	2018	USA	Klebsiella pneumoniae	strong	93	205162	376774	5487785	no	-	ST258	0	2	6	9	-	0	-	0	-	0	-	0	-	0	-	wzi83	KL23	-	High	0.9983	KL23_08_wcaJ	O2v2	O2	none	Very high	0.9847		aac(3)-IV;aac(6')-Ib'.v1;aadA2;aadA^;aph(4)-Ia	-	-	-	-	-	cmlA1*	-	sul1
SRR13129374	SAMN16895699	Wadsworth Center	2018	USA	Klebsiella pneumoniae	strong	117	155668	748293	5606791	no	-	ST258	2	2	6	9	ybt 17; ICEKp10	289	clb 3	17-1LV	-	0	-	0	-	0	-	wzi154	KL107	?-	Good	0.9998	KL107_10	O2v2	O2	none	Very high	0.9837		aac(6')-Ib'.v1*;aadA*;strA.v1^;strB.v1	-	-	-	-	-	-	-	sul2
SRR13130530	SAMN16895783	Wadsworth Center	2018	USA	Klebsiella pneumoniae	strong	114	216616	433431	5675537	no	-	ST258	0	2	8	10	-	0	-	0	-	0	-	0	-	0	-	wzi154	KL107	none	Very high	1		O2v2	O2	none	Very high	0.9838		aac(6')-Ib'.v1;aac(6')-Ib'.v1;aadA2^;aph3-Ia.v1^	-	-	-	-	mphA	catA1^	-	sul1
SRR14449351	SAMN19016611	Hackensack-Meridian	2017	USA	Klebsiella pneumoniae	strong	131	122249	376069	5651132	no	-	ST258	2	2	6	6	ybt 17; ICEKp10	289-1LV	clb 3	17-1LV	-	0	-	0	-	0	-	wzi154	KL107	none	Very high	0.9999		O2v2	O2	?-	Good	0.9838	O1/O2v2_05_wbbN	aadA*	-	-	-	-	-	-	-	sul2
SRR14449355	SAMN19016607	Hackensack-Meridian	2017	USA	Klebsiella pneumoniae	strong	138	137721	312643	5620824	no	-	ST258	0	2	8	8	-	0	-	0	-	0	-	0	-	0	-	wzi154	unknown (best match = KL107)	?-	Low	0.9887	KL107_01_galF,KL107_02_cpsACP	O2v2	O2	?-	Good	0.9837	O1/O2v2_06_wbbO	strA.v1^;strB.v1	-	-	-	-	mphA	catA1^	-	sul2
SRR14449453	SAMN19016577	Hackensack-Meridian	2018	USA	Klebsiella pneumoniae	strong	135	152204	457397	5801085	no	-	ST258	2	3	4	2	ybt 17; ICEKp10	251-2LV	clb 3	62	-	0	-	0	-	0	-	wzi154	KL107	none	Very high	0.9999		O1v2	O1	none	Very high	0.9837		aac(6')-Ib'.v1	-	-	-	-	-	-	-	-
SRR14449464	SAMN19016567	Hackensack-Meridian	2018	USA	Klebsiella pneumoniae	strong	134	130603	357626	5544204	no	-	ST258	0	2	5	8	-	0	-	0	-	0	-	0	-	0	-	wzi154	KL107	none	Very high	0.9999		O2v2	O2	none	Very high	0.9838		aac(3)-IV;aac(6')-Ib'.v1;aadA2;aadA^;aph(4)-Ia	-	-	-	-	-	cmlA1*	-	sul3
SRR14449470	SAMN19016562	Hackensack-Meridian	2018	USA	Klebsiella pneumoniae	strong	101	140620	456024	5425450	no	-	ST258	0	3	3	1	-	0	-	0	-	0	-	0	-	0	-	wzi154	KL107	none	Very high	0.9999		O2v2	O2	?-	Good	0.9836	O1/O2v2_03_wbbM,O1/O2v2_06_wbbO	-	-	-	-	-	-	-	-	-
SRR14449649	SAMN19016717	Hackensack-Meridian	2018	USA	Klebsiella pneumoniae	strong	131	126390	247336	5573492	no	-	ST258	2	2	6	9	ybt 17; ICEKp10	289-2LV	clb 3	17-1LV	-	0	-	0	-	0	-	wzi154	KL107	?-	Good	0.9894	KL107_01_galF	O2v2	O2	none	Very high	0.9838		aac(6')-Ib'.v1;aadA*;strA.v1^;strB.v1	-	-	-	-	-	-	-	sul2
SRR14449656	SAMN19016711	Hackensack-Meridian	2017	USA	Klebsiella pneumoniae	strong	119	137619	357354	5585427	no	-	ST258	2	2	6	8	ybt 17; ICEKp10	289-1LV	clb 3	17-1LV	-	0	-	0	-	0	-	wzi154	KL107	?-	Good	0.9894	KL107_01_galF	O2v2	O2	none	Very high	0.9838		aadA*;strA.v1^;strB.v1	-	-	-	-	-	-	-	sul2
SRR14449905	SAMN19016688	Hackensack-Meridian	2018	USA	Klebsiella pneumoniae	strong	138	123733	331347	5597143	no	-	ST258	0	2	7	9	-	0	-	0	-	0	-	0	-	0	-	wzi154	KL107	none	Very high	0.9999		O2v2	O2	none	Very high	0.9837		aac(6')-Ib'.v1;aadA*;aadA2^	-	-	-	-	mphA	-	-	sul1
SRR14449927	SAMN19016669	Hackensack-Meridian	2017	USA	Klebsiella pneumoniae	strong	174	129689	370614	5655500	no	-	ST258	0	2	7	11	-	0	-	0	-	0	-	0	-	0	-	wzi154	KL107	?	Good	0.9999		O2v2	O2	?-	Good	0.9837	O1/O2v2_07_kfoC	aac(6')-Ib'.v1;aadA*;aadA2^;strA.v1^;strB.v1	-	-	-	-	-	catA1^	-	sul1;sul2
SRR14449976	SAMN19016654	Hackensack-Meridian	2017	USA	Klebsiella pneumoniae	strong	108	130288	270574	5377142	no	-	ST258	0	2	7	6	-	0	-	0	-	0	-	0	-	0	-	wzi154	KL107	none	Very high	0.9999		O2v2	O2	none	Very high	0.9837		aac(6')-Ib'.v1	-	-	-	-	-	-	-	sul1
SRR14450241	SAMN19016768	Hackensack-Meridian	2018	USA	Klebsiella pneumoniae	strong	178	128309	396684	5654404	no	-	ST258	2	2	6	6	ybt 17; ICEKp10	289-1LV	clb 3	17-2LV	-	0	-	0	-	0	-	wzi154	KL107	?-	Good	0.9999	KL107_09,KL107_10	O2v2	O2	none	Very high	0.9838		strA.v1^;strB.v1	-	-	-	-	-	-	-	sul2
SRR14450290	SAMN19016724	Hackensack-Meridian	2018	USA	Klebsiella pneumoniae	strong	135	135639	375293	5595487	no	-	ST258	2	2	6	8	ybt 17; ICEKp10	289-1LV	clb 3	17-2LV	-	0	-	0	-	0	-	-	KL107	?-	Good	0.9892	KL107_01_galF,KL107_03_wzi,KL107_04_wza	O2v2	O2	none	Very high	0.9838		aadA*;strA.v1^;strB.v1	-	-	-	-	-	-	-	sul2
SRR14532040	SAMN17600201	Northwestern University	2013-11	USA: Chicago,	Klebsiella pneumoniae	strong	179	137925	316017	5897285	no	-	ST258	2	2	7	13	ybt 17; ICEKp10	289	clb 3	17-1LV	-	0	-	0	-	0	-	wzi154	KL107	?-	Good	0.9998	KL107_07_wbaP	O2v2	O2	none	Very high	0.9838		aac(6')-Ib'.v1;aadA*;aadA2^;strA.v1^;strB.v1	-	-	-	-	-	catA1^	-	sul1;sul2
SRR14532057	SAMN17600186	Northwestern University	2013-06	USA: Chicago,	Klebsiella pneumoniae	strong	147	134034	341045	5755298	no	-	ST258	2	2	6	9	ybt 17; ICEKp10	289	clb 3	17-1LV	-	0	-	0	-	0	-	wzi154	KL107	none	Very high	0.9999		O2v2	O2	none	Very high	0.9838		aac(6')-Ib'.v1*;aadA*;strA.v1^;strB.v1	-	-	-	-	-	-	-	sul2
SRR14532060	SAMN17600183	Northwestern University	2013-04	USA: Chicago,	Klebsiella pneumoniae	strong	111	130499	352606	5592539	no	-	ST258	2	2	6	9	ybt 17; ICEKp10	291	clb 3	17-1LV	-	0	-	0	-	0	-	-	KL107	?	Good	0.9999		O2v2	O2	none	Very high	0.9838		aac(6')-Ib'.v1*;aadA*;strA.v1^;strB.v1	-	-	-	-	-	-	-	sul2
SRR14532149	SAMN17600246	Northwestern University	2015-10	USA: Chicago,	Klebsiella pneumoniae	strong	110	154281	433871	5647304	no	-	ST258	2	3	7	9	ybt 17; ICEKp10	289	clb 3	17-2LV	-	0	-	0	-	0	-	wzi154	KL107	none	Very high	0.9999		O2v2	O2	none	Very high	0.9838		aac(6')-Ib'.v1*;aadA*;strA.v1^;strB.v1	-	-	-	-	-	-	-	sul2
SRR16675830	SAMN22818267	Virginia Division of Consolidated Laboratory Services	2019	USA	Klebsiella pneumoniae	strong	1900-04-27	203938	672625	5642726	no	-	ST258	0	2	6	10	-	0	-	0	-	0	-	0	-	0	-	wzi154	KL107	none	Very high	0.9999		O2v2	O2	none	Very high	0.9838		aac(6')-Ib'.v1;aadA2;strA.v1^;strB.v1	-	-	-	-	-	-	-	sul1;sul2
SRR3982316	SAMN05170082	CDC	2013-02-06	USA	Klebsiella pneumoniae	strong	1900-04-08	270780	427843	5574577	no	-	ST258	0	2	7	8	-	0	-	0	-	0	-	0	-	0	-	wzi29	KL106	?	Good	0.9998		O2v2	O2	none	Very high	0.9848		aac(6')-Ib'.v1;aadA2^;aph3-Ia.v1^	-	-	-	-	mphA	catA1^	-	sul1
SRR3987121	SAMN05170104	CDC	2013-05-01	USA	Klebsiella pneumoniae	strong	1900-03-22	206723	804637	5499006	no	-	ST258	0	2	7	7	-	0	-	0	-	0	-	0	-	0	-	wzi29	KL106	?	Good	0.9998		O2v2	O2	none	Very high	0.9848		aac(6')-Ib'.v1;aadA2^	-	-	-	-	mphA	catA1^	-	sul1
SRR3996250	SAMN05170133	CDC	2013-08-07	USA	Klebsiella pneumoniae	strong	1900-03-25	210995	600507	5539794	no	-	ST258	0	2	7	7	-	0	-	0	-	0	-	0	-	0	-	wzi29	KL106	?	Good	0.9999		O2v2	O2	none	Very high	0.9847		aac(6')-Ib'.v1;aadA2^	-	-	-	-	mphA	catA1^	-	sul1
SRR4017827	SAMN05170172	CDC	2013-11-06	USA	Klebsiella pneumoniae	strong	1900-04-14	203446	389460	5594170	no	-	ST258	0	2	7	8	-	0	-	0	-	0	-	0	-	0	-	-	unknown (best match = KL106)	?-	Low	0.9999	KL106_03_wzi,KL106_12	O2v2	O2	none	Very high	0.9848		aac(6')-Ib'.v1;aadA2^;aph3-Ia.v1^	-	-	-	-	mphA	catA1^	-	sul1
SRR4017850	SAMN05170195	CDC	2014-02-05	USA	Klebsiella pneumoniae	strong	1900-03-24	209766	600507	5342915	no	-	ST258	0	2	3	2	-	0	-	0	-	0	-	0	-	0	-	wzi29	KL106	?	Good	0.9999		O2v2	O2	none	Very high	0.9847		aac(6')-Ib'.v1	-	-	-	-	-	-	-	-
SRR4017890	SAMN05170214	CDC	2014-05-07	USA	Klebsiella pneumoniae	strong	1900-04-18	130617	635539	5669146	no	-	ST258	0	2	7	7	-	0	-	0	-	0	-	0	-	0	-	wzi29	KL106	?	Good	0.9999		O2v2	O2	none	Very high	0.9847		aac(6')-Ib'.v1;aadA2^	-	-	-	-	mphA	catA1^	-	sul1
SRR4017894	SAMN05170218	CDC	2014-05-07	USA	Klebsiella pneumoniae	strong	1900-04-16	173342	486034	5575695	no	-	ST258	0	2	6	7	-	0	-	0	-	0	-	0	-	0	-	wzi29	KL106	?	Good	0.9998		O2v2	O2	none	Very high	0.9847		aac(6')-Ib'.v1;aadA2^;aph3-Ia.v1^	-	-	-	-	mphA*	catA1^	-	-
SRR5093753	SAMN05956145	JCVI	2015	USA: North Carolina	Klebsiella pneumoniae	strong	1900-07-11	141883	379543	5891224	no	-	ST258	2	3	8	10	ybt 17; ICEKp10	289	clb 3	17-1LV	-	0	-	0	-	0	-	wzi154	KL107	none	Very high	0.9999		O2v2	O2	none	Very high	0.9838		aac(6')-Ib'.v1;aadA*;strA.v1^;strB.v1	-	-	-	-	-	catA1^	-	sul2
SRR5093755	SAMN05956146	JCVI	2015	USA: North Carolina	Klebsiella pneumoniae	strong	1900-07-18	128422	379324	5893222	no	-	ST258	2	3	8	10	ybt 17; ICEKp10	289	clb 3	17-1LV	-	0	-	0	-	0	-	wzi154	KL107	none	Very high	0.9999		O2v2	O2	none	Very high	0.9838		aac(6')-Ib'.v1;aadA*;strA.v1^;strB.v1	-	-	-	-	-	catA1^	-	sul2
SRR5168840	SAMN06218024	JCVI	2013	USA	Klebsiella pneumoniae	strong	1900-06-20	138067	654420	5671274	no	-	ST258	0	2	7	8	-	0	-	0	-	0	-	0	-	0	-	wzi154	KL107	none	Very high	1		O2v2	O2	none	Very high	0.9838		aac(6')-Ib'.v1;aadA2;aph3-Ia.v1^	-	-	-	-	mphA	catA1^	-	sul1
SRR5168847	SAMN06218022	JCVI	2013	USA	Klebsiella pneumoniae	strong	1900-07-07	157591	509346	5672472	no	-	ST258	0	2	7	8	-	0	-	0	-	0	-	0	-	0	-	wzi154	KL107	none	Very high	0.9999		O2v2	O2	none	Very high	0.9838		aac(6')-Ib'.v1;aadA2^;aph3-Ia.v1^	-	-	-	-	mphA	catA1^	-	sul1
SRR5168871	SAMN06218038	JCVI	2013	USA	Klebsiella pneumoniae	strong	1900-06-01	139053	518582	5708364	no	-	ST258	0	2	7	14	-	0	-	0	-	0	-	0	-	0	-	wzi154	KL107	none	Very high	0.9999		O2v2	O2	none	Very high	0.9838		aac(6')-Ib'.v1*;aadA*;aadA2^;aph3-Ia.v1^;strA.v1^;strB.v1	-	-	-	-	mphA	-	-	sul1;sul2
SRR5168873	SAMN06218035	JCVI	2013	USA	Klebsiella pneumoniae	strong	1900-06-06	167799	395588	5707552	no	-	ST258	0	2	7	14	-	0	-	0	-	0	-	0	-	0	-	wzi154	KL107	none	Very high	0.9999		O2v2	O2	none	Very high	0.9838		aac(6')-Ib'.v1;aadA*;aadA2^;aph3-Ia.v1^;strA.v1^;strB.v1	-	-	-	-	mphA	-	-	sul1;sul2
SRR5168874	SAMN06218078	JCVI	2013	USA	Klebsiella pneumoniae	strong	1900-04-23	167966	331225	5527070	no	-	ST258	2	2	6	8	ybt 17; ICEKp10 (incomplete)	289-1LV	clb 3	17-2LV	-	0	-	0	-	0	-	wzi154	KL107	none	Very high	0.9999		O2v2	O2	none	Very high	0.9838		aadA*;strA.v1^;strB.v1	-	-	-	-	-	-	-	sul2
SRR5168876	SAMN06218077	JCVI	2013	USA	Klebsiella pneumoniae	strong	1900-07-31	137517	370527	5893475	no	-	ST258	2	2	8	13	ybt 17; ICEKp10	289	clb 3	17-1LV	-	0	-	0	-	0	-	wzi154	KL107	none	Very high	0.9998		O2v2	O2	none	Very high	0.9838		aac(6')-Ib'.v1;aadA*;aph3-Ia.v1^;strA.v1^;strB.v1	-	-	qnrS1	-	mphA	catA1^	-	sul2
SRR5168880	SAMN06218073	JCVI	2013	USA	Klebsiella pneumoniae	strong	1900-07-28	130603	331226	5817762	no	-	ST258	2	2	8	15	ybt 17; ICEKp10	251	clb 3	62-2LV	-	0	-	0	-	0	-	wzi154	KL107	none	Very high	0.9999		O2v2	O2	none	Very high	0.9838		aac(6')-Ib'.v1;aadA*;aadA2;aph3-Ia.v1^;strA.v1^;strB.v1	-	-	-	-	mphA	catA1^	-	sul1;sul2
SRR5467300	SAMN06812584	JCVI	2012	USA: Ohio	Klebsiella pneumoniae	strong	149	144539	385593	5658336	no	-	ST258	0	2	6	8	-	0	-	0	-	0	-	0	-	0	-	wzi154	KL107	none	Very high	0.9999		O2v2	O2	?-	Good	0.9838	O1/O2v2_02_wzt	aac(3)-IV;aadA2;aph(4)-Ia	-	-	-	-	-	cmlA1*	-	sul3
SRR5467314	SAMN06812611	JCVI	2013	USA: Ohio	Klebsiella pneumoniae	strong	1900-03-29	160400	399530	5580270	no	-	ST258	2	2	6	9	ybt 17; ICEKp10	289	clb 3	17-1LV	-	0	-	0	-	0	-	wzi154	KL107	none	Very high	0.9999		O2v2	O2	none	Very high	0.9838		aac(6')-Ib'.v1;aadA*;strA.v1^;strB.v1	-	-	-	-	-	-	-	sul2
SRR5467362	SAMN06812608	JCVI	2013	USA: Ohio	Klebsiella pneumoniae	strong	1900-05-16	138577	455628	5833113	no	-	ST258	0	2	6	6	-	0	-	0	-	0	-	0	-	0	-	wzi154	KL107	none	Very high	0.9999		O2v2	O2	none	Very high	0.9838		aadA2^;aph3-Ia.v1^	-	-	-	-	mphA	-	-	sul1
SRR5467363	SAMN06812607	JCVI	2013	USA: Ohio	Klebsiella pneumoniae	strong	1900-05-17	150767	455628	5635652	no	-	ST258	0	2	8	11	-	0	-	0	-	0	-	0	-	0	-	wzi154	KL107	none	Very high	0.9998		O2v2	O2	none	Very high	0.9838		aac(6')-Ib'.v1*;aadA2^;aph3-Ia.v1^	-	-	-	-	mphA	cmlA1*	-	sul1;sul3
SRR5467366	SAMN06812604	JCVI	2013	USA: Ohio	Klebsiella pneumoniae	strong	1900-05-30	150116	455497	5680847	no	-	ST258	0	2	6	9	-	0	-	0	-	0	-	0	-	0	-	wzi154	KL107	none	Very high	0.9998		O2v2	O2	none	Very high	0.9838		aac(3)-IV;aac(6')-Ib'.v1;aadA2;aph(4)-Ia*	-	-	-	-	-	cmlA1*	-	sul3
SRR5467368	SAMN06812603	JCVI	2013	USA: Ohio	Klebsiella pneumoniae	strong	1900-04-08	167966	313928	5654640	no	-	ST258	2	3	7	9	ybt 17; ICEKp10	281-1LV	clb 3	17-2LV	-	0	-	0	-	0	-	wzi154	KL107	none	Very high	0.9998		O2v2	O2	?-	Good	0.9837	O1/O2v2_09_gmlB	aac(6')-Ib'.v1*;aadA*;strA.v1^;strB.v1	-	-	-	-	-	-	-	sul2
SRR5467369	SAMN06812601	JCVI	2014	USA: Ohio	Klebsiella pneumoniae	strong	1900-05-09	150767	455628	5554338	no	-	ST258	0	2	6	6	-	0	-	0	-	0	-	0	-	0	-	wzi154	KL107	?	Good	0.9999		O2v2	O2	none	Very high	0.9838		aac(6')-Ib'.v1;aadA2	-	-	-	-	-	cmlA1*	-	sul3
SRR5467372	SAMN06812598	JCVI	2013	USA: Ohio	Klebsiella pneumoniae	strong	1900-04-07	144538	455628	5471324	no	-	ST258	0	2	2	1	-	0	-	0	-	0	-	0	-	0	-	wzi154	KL107	?	Good	0.9997		O2v2	O2	none	Very high	0.9838		-	-	-	-	-	-	-	-	-
SRR5467393	SAMN06812592	JCVI	2013	USA: Ohio	Klebsiella pneumoniae	strong	1900-05-01	130437	544034	5542889	no	-	ST258	0	2	6	8	-	0	-	0	-	0	-	0	-	0	-	wzi154	KL107	none	Very high	0.9999		O2v2	O2	none	Very high	0.9838		aac(3)-IV;aadA2;aph(4)-Ia	-	-	-	-	-	cmlA1*	-	sul3
SRR5467396	SAMN06812591	JCVI	2013	USA: Ohio	Klebsiella pneumoniae	strong	1900-04-25	129666	431838	5450445	no	-	ST258	0	2	2	1	-	0	-	0	-	0	-	0	-	0	-	wzi154	KL107	none	Very high	0.9999		O2v2	O2	none	Very high	0.9826		-	-	-	-	-	-	-	-	-
SRR5467400	SAMN06812630	JCVI	2014	USA: Ohio	Klebsiella pneumoniae	strong	1900-04-20	142222	544034	5534563	no	-	ST258	0	2	6	9	-	0	-	0	-	0	-	0	-	0	-	wzi154	KL107	none	Very high	0.9999		O2v2	O2	none	Very high	0.9838		aac(3)-IV;aac(6')-Ib'.v1;aadA2;aph(4)-Ia	-	-	-	-	-	cmlA1*	-	sul3
SRR5467406	SAMN06812627	JCVI	2013	USA: Ohio	Klebsiella pneumoniae	strong	131	149744	671561	5645109	no	-	ST258	0	2	6	9	-	0	-	0	-	0	-	0	-	0	-	wzi154	KL107	none	Very high	0.9993		O2v2	O2	none	Very high	0.9837		aac(3)-IV;aac(6')-Ib'.v1*;aadA2;aph(4)-Ia	-	-	-	-	-	cmlA1*	-	sul3
SRR5467407	SAMN06812625	JCVI	2014	USA: Ohio	Klebsiella pneumoniae	strong	129	149744	543865	5622431	no	-	ST258	0	2	7	12	-	0	-	0	-	0	-	0	-	0	-	wzi154	KL107	none	Very high	0.9999		O2v2	O2	none	Very high	0.9838		aac(3)-IV;aac(6')-Ib'.v1;aadA2^;aadA^;aph(4)-Ia;aph3-Ia.v1^	-	-	-	-	mphA	cmlA1*	-	sul1;sul3
SRR5467413	SAMN06812661	JCVI	2014	USA: Michigan	Klebsiella pneumoniae	strong	105	139053	313835	5608045	no	-	ST258	2	2	6	9	ybt 17; ICEKp10	289-1LV	clb 3	17-2LV	-	0	-	0	-	0	-	wzi154	KL107	none	Very high	0.9998		O2v2	O2	-	High	0.9836	O1/O2v2_07_kfoC	aac(6')-Ib'.v1;aadA*;strA.v1^;strB.v1	-	-	-	-	-	-	-	sul2
SRR5467418	SAMN06812656	JCVI	2014	USA: North Carolina	Klebsiella pneumoniae	strong	134	132164	456298	5551823	no	-	ST258	0	2	3	2	-	0	-	0	-	0	-	0	-	0	-	wzi154	KL107	none	Very high	0.9999		unknown (best match = O2v1)	unknown	-	None	0.983	O1/O2v1_04_glf,O1/O2v1_05_wbbN,O1/O2v1_06_wbbO,O1/O2v1_07_kfoC	aac(6')-Ib'.v1*	-	-	-	-	-	-	-	-
SRR5467459	SAMN06812665	JCVI	2015	USA:	Klebsiella pneumoniae	strong	145	139117	331103	5612230	no	-	ST258	0	2	7	9	-	0	-	0	-	0	-	0	-	0	-	wzi154	KL107	none	Very high	0.9999		O2v2	O2	none	Very high	0.9838		aac(6')-Ib'.v1*;aadA*;aadA2^	-	-	-	-	mphA	-	-	sul1
SRR5666394	SAMN07212941	CDC	2015-12-06	USA	Klebsiella pneumoniae	strong	102	203938	552836	5581727	no	-	ST258	0	2	7	7	-	0	-	0	-	0	-	0	-	0	-	wzi29	KL106	?	Good	0.9998		O2v2	O2	none	Very high	0.9847		aac(6')-Ib'.v1;aadA2^	-	-	-	-	mphA	catA1^	-	sul1
SRR5666515	SAMN07212821	CDC	2015-07-03	USA	Klebsiella pneumoniae	strong	99	160271	427838	5581847	no	-	ST258	0	3	8	7	-	0	-	0	-	0	-	0	-	0	-	wzi29	KL106	?	Good	0.9998		O2v2	O2	none	Very high	0.9847		aac(6')-Ib'.v1;aadA2^	-	-	-	-	mphA	catA1^	-	sul1
SRR5666525	SAMN07212805	CDC	2015-09-28	USA	Klebsiella pneumoniae	strong	140	200336	806834	5958470	no	-	ST258	2	2	7	7	ybt 17; ICEKp10	251	clb 3	62-1LV	-	0	-	0	-	0	-	wzi154	KL107	none	Very high	0.9999		unknown (best match = O2v2)	unknown	?-	Low	0.9848	O1/O2v2_03_wbbM	aac(6')-Ib'.v1;aadA2^	-	-	-	-	mphA	-	-	sul1
SRR5666564	SAMN07212886	CDC	2014-12-11	USA	Klebsiella pneumoniae	strong	93	204045	600507	5580811	no	-	ST258	0	2	7	7	-	0	-	0	-	0	-	0	-	0	-	wzi29	KL106	?	Good	0.9999		O2v2	O2	none	Very high	0.9847		aac(6')-Ib'.v1;aadA2^	-	-	-	-	mphA	catA1^	-	sul1
SRR5666565	SAMN07212885	CDC	2014-12-10	USA	Klebsiella pneumoniae	strong	97	247438	804618	5667960	no	-	ST258	0	2	7	9	-	0	-	0	-	0	-	0	-	0	-	wzi29	KL106	?	Good	0.9998		O2v2	O2	none	Very high	0.9848		aac(6')-Ib'.v1;aadA2^;ant(2'')-Ia;aph3-Ia.v1^	-	-	-	-	mphA	catA1^	-	sul1
SRR5666593	SAMN07212896	CDC	2015-03-12	USA	Klebsiella pneumoniae	strong	120	160271	427747	5724973	no	-	ST258	0	2	8	10	-	0	-	0	-	0	-	0	-	0	-	wzi29	KL106	?-	Good	0.9998	KL106_17	O2v2	O2	none	Very high	0.9848		aac(3)-VIa*;aadA2^;aadA^;aph3-Ia.v1^	-	-	-	-	mphA	catA1^	-	sul1
SRR5666618	SAMN07212904	CDC	2015-05-04	USA	Klebsiella pneumoniae	strong	70	225029	544248	5302473	no	-	ST258	0	2	3	2	-	0	-	0	-	0	-	0	-	0	-	wzi154	KL107	none	Very high	0.9999		O2v2	O2	none	Very high	0.9838		aac(6')-Ib'.v1	-	-	-	-	-	-	-	-
SRR6836085	SAMN08713134	CDC	2017-08	USA: California	Klebsiella pneumoniae	strong	112	203938	839808	5771942	no	-	ST258	2	2	8	14	ybt 17; ICEKp10	269-1LV	clb 3	19-1LV	-	0	-	0	-	0	-	wzi154	KL107	none	Very high	0.9998		O2v2	O2	?-	Good	0.9837	O1/O2v2_07_kfoC	aac(6')-Ib'.v1;aadA*;aadA2^;strA.v1^;strB.v1	-	-	-	-	mphA	catA1^	-	sul1;sul2
SRR6844976	SAMN08720214	Columbia University	2013	USA: New York	Klebsiella pneumoniae	strong	151	133945	279235	5658262	yes (1)	ambiguous_bases	ST258	2	2	6	11	ybt 17; ICEKp10	251-1LV	clb 3	62	-	0	-	0	-	0	-	wzi154	KL107	?	Good	0.9998		O2v2	O2	none	Very high	0.9838		aac(6')-Ib'.v1;aadA*;aadA2;strA.v1^;strB.v1	-	-	-	-	-	-	-	sul1;sul2
SRR6844980	SAMN08720210	Columbia University	2013	USA: New York	Klebsiella pneumoniae	strong	149	131662	279616	5593146	yes (1)	ambiguous_bases	ST258	2	2	6	11	ybt 17; ICEKp10	251-1LV	clb 3	62-1LV	-	0	-	0	-	0	-	wzi154	KL107	?	Good	0.9998		O2v2	O2	none	Very high	0.9838		aac(6')-Ib'.v1*;aadA*;aadA2*;strA.v1^;strB.v1	-	-	-	-	-	-	-	sul1;sul2
SRR6844981	SAMN08720209	Columbia University	2013	USA: New York	Klebsiella pneumoniae	strong	179	131653	374653	5662179	yes (1)	ambiguous_bases	ST258	0	2	8	9	-	0	-	0	-	0	-	0	-	0	-	wzi154	KL107	none	Very high	1		O2v2	O2	?-	Good	0.9838	O1/O2v2_06_wbbO	aac(6')-Ib'.v1;aadA2^;aph3-Ia.v1^	-	-	-	-	mphA	catA1^	-	sul1
SRR6844996	SAMN08720221	Columbia University	2014	USA: New York	Klebsiella pneumoniae	strong	206	130044	495418	6231977	yes (1)	ambiguous_bases	ST258	2	2	7	13	ybt 17; ICEKp10	289	clb 3	17-1LV	-	0	-	0	-	0	-	wzi154	KL107	?-	Good	0.9998	KL107_10	O2v2	O2	none	Very high	0.9838		aac(6')-Ib'.v1;aadA*;aadA2^;strA.v1^;strB.v1	-	-	-	-	-	catA1^	-	sul1;sul2
SRR6844997	SAMN08720222	Columbia University	2014	USA: New York	Klebsiella pneumoniae	strong	151	126484	434212	5845820	yes (13)	ambiguous_bases	ST258	2	2	6	10	ybt 17; ICEKp10	251	clb 3	62-1LV	-	0	-	0	-	0	-	wzi154	KL107	none	Very high	0.9999		O2v2	O2	none	Very high	0.9838		aac(6')-Ib'.v1;aadA2;aph3-Ia.v1^;strA.v1*;strB.v1*	-	-	qnrS1	-	-	catA1^	-	sul1
SRR6845012	SAMN08720203	Columbia University	2012	USA: New York	Klebsiella pneumoniae	strong	107	136235	306824	5460788	yes (2)	ambiguous_bases	ST258	0	2	4	3	-	0	-	0	-	0	-	0	-	0	-	wzi154	KL107	none	Very high	1		O2v2	O2	?-	Good	0.9836	O1/O2v2_01_wzm	aac(6')-Ib'.v1	-	-	-	-	-	-	-	-
SRR8071887	SAMN06218066	JCVI	2013	USA	Klebsiella pneumoniae	strong	1900-04-11	142220	335844	5286372	no	-	ST258	0	2	2	1	-	0	-	0	-	0	-	0	-	0	-	wzi154	KL107	none	Very high	0.9998		O2v2	O2	-	High	0.9835	O1/O2v2_01_wzm	-	-	-	-	-	-	-	-	-
SRR8071888	SAMN06218063	JCVI	2013	USA	Klebsiella pneumoniae	strong	146	137827	370527	5717852	no	-	ST258	2	2	5	6	ybt 17; ICEKp10	289	clb 3	17-1LV	-	0	-	0	-	0	-	wzi154	KL107	?-	Good	0.9998	KL107_05_wzb	O2v2	O2	none	Very high	0.9838		strA.v1^;strB.v1	-	-	qnrS1	-	-	-	-	sul2
SRR8071893	SAMN06218065	JCVI	2013	USA	Klebsiella pneumoniae	strong	176	129689	456025	5709140	no	-	ST258	0	2	7	8	-	0	-	0	-	0	-	0	-	0	-	wzi154	KL107	none	Very high	1		O2v2	O2	?-	Good	0.9838	O1/O2v2_06_wbbO	aac(6')-Ib'.v1;aadA2^;aph3-Ia.v1^	-	-	-	-	mphA	catA1^	-	sul1
SRR8071926	SAMN06218058	JCVI	2013	USA	Klebsiella pneumoniae	strong	119	165726	332579	5554433	no	-	ST258	0	2	7	10	-	0	-	0	-	0	-	0	-	0	-	wzi83	KL23	none	Very high	0.9988		O2v2	O2	none	Very high	0.9847		aac(3)-IV;aac(6')-Ib'.v1;aadA2^;aph(4)-Ia;aph3-Ia.v1^	-	-	-	-	mphA	-	-	sul1
SRR8071927	SAMN06218057	JCVI	2013	USA	Klebsiella pneumoniae	strong	145	142222	713440	5611637	no	-	ST258	0	2	6	9	-	0	-	0	-	0	-	0	-	0	-	wzi154	KL107	none	Very high	0.9999		O2v2	O2	none	Very high	0.9838		aac(6')-Ib'.v1;aadA*;strA.v1^;strB.v1	-	-	-	-	-	-	-	sul2
SRR8071928	SAMN06218060	JCVI	2013	USA	Klebsiella pneumoniae	strong	94	198226	489237	5383027	no	-	ST258	0	2	3	2	-	0	-	0	-	0	-	0	-	0	-	wzi29	KL106	?	Good	1		O2v2	O2	none	Very high	0.9848		-	-	-	-	-	-	-	-	-
SRR8071929	SAMN06218055	JCVI	2013	USA	Klebsiella pneumoniae	strong	1900-07-16	139053	396343	5738575	no	-	ST258	0	2	7	13	-	0	-	0	-	0	-	0	-	0	-	wzi154	KL107	none	Very high	0.9999		O2v2	O2	none	Very high	0.9838		aac(6')-Ib'.v1;aadA*;aadA2^;strA.v1^;strB.v1	-	-	-	-	mphA	-	-	sul1;sul2
SRR8071931	SAMN06218059	JCVI	2013	USA	Klebsiella pneumoniae	strong	1900-05-16	130720	713433	5596767	no	-	ST258	0	2	7	8	-	0	-	0	-	0	-	0	-	0	-	wzi154	KL107	none	Very high	1		O2v2	O2	?-	Good	0.9838	O1/O2v2_03_wbbM	aac(6')-Ib'.v1;aadA2;aph3-Ia.v1^	-	-	-	-	mphA	catA1^	-	sul1
SRR8071936	SAMN06218108	JCVI	2013	USA	Klebsiella pneumoniae	strong	1900-07-09	167632	712689	5873038	no	-	ST258	2	3	8	10	ybt 17; ICEKp10	293	clb 3	17-1LV	-	0	-	0	-	0	-	wzi154	KL107	?	Good	0.9999		unknown (best match = OL102)	unknown	-*	None	0.8802	OL102_05_wbbL,OL102_06_rhamnan,OL102_07_wzm,OL102_08_wzt	aac(6')-Ib'.v1*;aadA*;strA.v1^;strB.v1	-	-	-	-	mphA	-	-	sul2*
SRR8071937	SAMN06218050	JCVI	2013	USA	Klebsiella pneumoniae	strong	1900-04-26	139053	713064	5585152	no	-	ST258	0	2	6	9	-	0	-	0	-	0	-	0	-	0	-	wzi154	KL107	none	Very high	1		O2v2	O2	none	Very high	0.9837		aac(6')-Ib'.v1;aadA2^;strA.v1^;strB.v1*	-	-	-	-	-	-	-	sul1;sul2
SRR8071941	SAMN06218049	JCVI	2013	USA	Klebsiella pneumoniae	strong	1900-05-01	131694	713456	5583757	no	-	ST258	0	2	6	9	-	0	-	0	-	0	-	0	-	0	-	wzi154	KL107	none	Very high	1		O2v2	O2	none	Very high	0.9837		aac(6')-Ib'.v1;aadA2^;strA.v1^;strB.v1*	-	-	-	-	-	-	-	sul1;sul2
SRR8071946	SAMN06218102	JCVI	2013	USA	Klebsiella pneumoniae	strong	1900-06-29	130541	713201	5671307	no	-	ST258	0	2	7	8	-	0	-	0	-	0	-	0	-	0	-	wzi154	KL107	none	Very high	0.9997		O2v2	O2	none	Very high	0.9838		aac(6')-Ib'.v1;aadA2^;aph3-Ia.v1^	-	-	-	-	mphA	catA1^	-	sul1
SRR8071952	SAMN06218094	JCVI	2013	USA	Klebsiella pneumoniae	strong	1900-06-08	130289	456026	5671873	no	-	ST258	0	2	7	8	-	0	-	0	-	0	-	0	-	0	-	wzi154	KL107	none	Very high	1		O2v2	O2	none	Very high	0.9838		aac(6')-Ib'.v1;aadA2;aph3-Ia.v1^	-	-	-	-	mphA	catA1^	-	sul1
SRR8071956	SAMN06218093	JCVI	2013	USA	Klebsiella pneumoniae	strong	1900-06-12	137517	654420	5664309	no	-	ST258	0	2	7	8	-	0	-	0	-	0	-	0	-	0	-	wzi154	KL107	none	Very high	1		O2v2	O2	?-	Good	0.9837	O1/O2v2_06_wbbO	aac(6')-Ib'.v1;aadA2^;aph3-Ia.v1^	-	-	-	-	mphA	catA1^	-	sul1
SRR8071958	SAMN06218092	JCVI	2013	USA	Klebsiella pneumoniae	strong	1900-04-27	166031	542439	5617804	no	-	ST258	2	2	6	8	ybt 17; ICEKp10	289	clb 3	17-1LV	-	0	-	0	-	0	-	wzi154	KL107	none	Very high	0.9999		O2v2	O2	none	Very high	0.9838		aadA*;strA.v1^;strB.v1	-	-	-	-	-	-	-	sul2
SRR8071963	SAMN06218086	JCVI	2013	USA	Klebsiella pneumoniae	strong	1900-06-21	137353	416746	5847362	no	-	ST258	2	2	8	15	ybt 17; ICEKp10	251	clb 3	62	-	0	-	0	-	0	-	wzi154	KL107	none	Very high	0.9999		O2v2	O2	none	Very high	0.9838		aac(6')-Ib'.v1;aadA*;aadA2^;aph3-Ia.v1^;strA.v1^;strB.v1	-	-	-	-	mphA	catA1^	-	sul1;sul2
SRR8071974	SAMN06218033	JCVI	2013	USA	Klebsiella pneumoniae	strong	1900-05-26	137619	315945	5554938	no	-	ST258	2	2	6	9	ybt 17; ICEKp10	289-1LV	clb 3	17-2LV	-	0	-	0	-	0	-	wzi154	KL107	none	Very high	0.9998		O2v2	O2	none	Very high	0.9837		aac(6')-Ib'.v1*;aadA*;strA.v1^;strB.v1	-	-	-	-	-	-	-	sul2
SRR8071981	SAMN06218083	JCVI	2013	USA	Klebsiella pneumoniae	strong	1900-07-25	130664	303762	5818238	no	-	ST258	2	2	8	15	ybt 17; ICEKp10	251	clb 3	62-1LV	-	0	-	0	-	0	-	wzi154	KL107	none	Very high	0.9999		O2v2	O2	none	Very high	0.9838		aac(6')-Ib'.v1*;aadA*;aadA2^;aph3-Ia.v1^;strA.v1^;strB.v1	-	-	-	-	mphA	catA1^	-	sul1;sul2
SRR8071982	SAMN06218081	JCVI	2013	USA	Klebsiella pneumoniae	strong	1900-07-05	133976	303347	5817572	no	-	ST258	2	2	8	15	ybt 17; ICEKp10	251	clb 3	62-2LV	-	0	-	0	-	0	-	wzi154	KL107	none	Very high	0.9999		O2v2	O2	none	Very high	0.9838		aac(6')-Ib'.v1*;aadA*;aadA2;aph3-Ia.v1^;strA.v1^;strB.v1	-	-	-	-	mphA	catA1^	-	sul1;sul2
SRR8071988	SAMN06218080	JCVI	2013	USA	Klebsiella pneumoniae	strong	1900-05-23	157591	654420	5663884	no	-	ST258	0	2	7	8	-	0	-	0	-	0	-	0	-	0	-	wzi154	KL107	none	Very high	1		O2v2	O2	?-	Good	0.9838	O1/O2v2_06_wbbO	aac(6')-Ib'.v1;aadA2^;aph3-Ia.v1^	-	-	-	-	mphA	catA1^	-	sul1
SRR8071997	SAMN06218079	JCVI	2013	USA	Klebsiella pneumoniae	strong	1900-07-13	130645	331227	5817006	no	-	ST258	2	2	8	15	ybt 17; ICEKp10	251	clb 3	62-2LV	-	0	-	0	-	0	-	wzi154	KL107	none	Very high	0.9999		O2v2	O2	none	Very high	0.9837		aac(6')-Ib'.v1;aadA*;aadA2;aph3-Ia.v1^;strA.v1^;strB.v1	-	-	-	-	mphA	catA1^	-	sul1;sul2
SRR8072002	SAMN06218127	JCVI	2013	USA	Klebsiella pneumoniae	strong	1900-05-18	145906	303347	5600816	no	-	ST258	2	2	6	11	ybt 17; ICEKp10	251-1LV	clb 3	62	-	0	-	0	-	0	-	wzi154	KL107	?	Good	0.9998		O2v2	O2	none	Very high	0.9838		aac(6')-Ib'.v1;aadA*;aadA2*;strA.v1^;strB.v1	-	-	-	-	-	-	-	sul1;sul2
SRR8072005	SAMN06218030	JCVI	2013	USA	Klebsiella pneumoniae	strong	1900-05-10	133973	303669	5597936	no	-	ST258	2	2	6	11	ybt 17; ICEKp10	251-1LV	clb 3	62	-	0	-	0	-	0	-	wzi154	KL107	?	Good	0.9998		O2v2	O2	none	Very high	0.9838		aac(6')-Ib'.v1;aadA*;aadA2;strA.v1^;strB.v1	-	-	-	-	-	-	-	sul1;sul2
SRR8072009	SAMN06218119	JCVI	2013	USA	Klebsiella pneumoniae	strong	1900-07-10	137725	331337	5815131	no	-	ST258	2	2	8	15	ybt 17; ICEKp10	251	clb 3	62	-	0	-	0	-	0	-	wzi154	KL107	none	Very high	0.9996		O2v2	O2	none	Very high	0.9838		aac(6')-Ib'.v1*;aadA*;aadA2;aph3-Ia.v1^;strA.v1^;strB.v1	-	-	-	-	mphA	catA1^	-	sul1;sul2
SRR8072012	SAMN06218118	JCVI	2013	USA	Klebsiella pneumoniae	strong	1900-05-19	137377	303762	5663373	no	-	ST258	2	2	6	11	ybt 17; ICEKp10	251-1LV	clb 3	62	-	0	-	0	-	0	-	wzi154	KL107	?	Good	0.9998		O2v2	O2	none	Very high	0.9838		aac(6')-Ib'.v1;aadA*;aadA2;strA.v1^;strB.v1	-	-	-	-	-	-	-	sul1;sul2
SRR8072013	SAMN06218116	JCVI	2013	USA	Klebsiella pneumoniae	strong	1900-06-07	137353	654187	5669333	no	-	ST258	0	2	7	8	-	0	-	0	-	0	-	0	-	0	-	wzi154	KL107	none	Very high	1		O2v2	O2	?-	Good	0.9838	O1/O2v2_06_wbbO	aac(6')-Ib'.v1;aadA2^;aph3-Ia.v1^	-	-	-	-	mphA	catA1^	-	sul1
SRR8072016	SAMN06218113	JCVI	2013	USA	Klebsiella pneumoniae	strong	1900-07-14	134237	331225	5880954	no	-	ST258	2	2	8	15	ybt 17; ICEKp10	251	clb 3	62	-	0	-	0	-	0	-	wzi154	KL107	none	Very high	0.9996		O2v2	O2	none	Very high	0.9838		aac(6')-Ib'.v1*;aadA*;aadA2;aph3-Ia.v1^;strA.v1^;strB.v1	-	-	-	-	mphA	catA1^	-	sul1;sul2
SRR8072018	SAMN06218110	JCVI	2013	USA	Klebsiella pneumoniae	strong	1900-06-03	167799	543529	5977293	no	-	ST258	2	2	6	9	ybt 17; ICEKp10	289	clb 3	17-1LV	-	0	-	0	-	0	-	wzi154	KL107	?	Good	0.9999		O2v2	O2	none	Very high	0.9838		aac(6')-Ib'.v1;aadA*;strA.v1^;strB.v1	-	-	-	-	-	-	-	sul2
SRR9647557	SAMN12220367	University of Pittsburg	2018	USA: Pittsburgh,	Klebsiella pneumoniae	strong	1900-04-12	204971	391253	5581639	no	-	ST258	2	2	6	8	ybt 17; ICEKp10	289-1LV	clb 3	17-1LV	-	0	-	0	-	0	-	wzi154	KL107	?-	Good	0.9894	KL107_01_galF	unknown (best match = OL102)	unknown	-*	None	0.8802	OL102_05_wbbL,OL102_06_rhamnan,OL102_07_wzm,OL102_08_wzt	aac(6')-Ib'.v1;aadA*;strA.v1^;strB.v1	-	-	-	-	-	-	-	sul2
SRR9858657	SAMN12392838	Columbia	2012-06-20	USA: New York	Klebsiella pneumoniae	strong	1900-04-16	136235	306824	5460788	yes (2)	ambiguous_bases	ST258	0	2	4	3	-	0	-	0	-	0	-	0	-	0	-	wzi154	KL107	none	Very high	1		O2v2	O2	?-	Good	0.9836	O1/O2v2_01_wzm	aac(6')-Ib'.v1	-	-	-	-	-	-	-	-
SRR9858660	SAMN12392861	Columbia	2013-01-25	USA: New York	Klebsiella pneumoniae	strong	1900-07-02	203938	434552	5888546	no	-	ST258	2	2	8	15	ybt 17; ICEKp10	251	clb 3	62	-	0	-	0	-	0	-	wzi154	KL107	none	Very high	0.9999		O2v2	O2	none	Very high	0.9838		aac(6')-Ib'.v1;aadA*;aadA2;aph3-Ia.v1^;strA.v1^;strB.v1	-	-	-	-	mphA	catA1^	-	sul1;sul2
SRR9858666	SAMN12392937	Columbia	2014-07-23	USA: New York	Klebsiella pneumoniae	strong	1900-07-24	130044	495418	6231977	yes (1)	ambiguous_bases	ST258	2	2	7	13	ybt 17; ICEKp10	289	clb 3	17-1LV	-	0	-	0	-	0	-	wzi154	KL107	?-	Good	0.9998	KL107_10	O2v2	O2	none	Very high	0.9838		aac(6')-Ib'.v1;aadA*;aadA2^;strA.v1^;strB.v1	-	-	-	-	-	catA1^	-	sul1;sul2
SRR9858691	SAMN12392793	Columbia	2011-09-19	USA: New York	Klebsiella pneumoniae	strong	1900-04-11	170149	618124	5498781	no	-	ST258	0	2	6	7	-	0	-	0	-	0	-	0	-	0	-	wzi154	KL107	none	Very high	0.9999		O2v2	O2	none	Very high	0.9838		aac(6')-Ib'.v1;strA.v1^;strB.v1	-	-	-	-	-	-	-	sul2
SRR9858693	SAMN12392791	Columbia	2011-09-16	USA: New York	Klebsiella pneumoniae	strong	1900-06-10	197744	340313	5656429	no	-	ST258	0	2	6	7	-	0	-	0	-	0	-	0	-	0	-	wzi154	KL107	none	Very high	0.9999		O2v2	O2	none	Very high	0.9838		aac(6')-Ib'.v1;strA.v1^;strB.v1	-	-	-	-	-	-	-	sul2
SRR9858753	SAMN12393009	Columbia	2015-03-24	USA: New York	Klebsiella pneumoniae	strong	88	198932	435108	5611826	no	-	ST258	2	2	6	9	ybt 17; ICEKp10	289	clb 3	17-2LV	-	0	-	0	-	0	-	wzi154	KL107	none	Very high	0.9999		O2v2	O2	none	Very high	0.9838		aac(6')-Ib'.v1;aadA*;strA.v1^;strB.v1	-	-	-	-	-	-	-	sul2
SRR9858766	SAMN12392910	Columbia	2013-11-24	USA: New York	Klebsiella pneumoniae	strong	151	133945	279235	5658262	yes (1)	ambiguous_bases	ST258	2	2	6	11	ybt 17; ICEKp10	251-1LV	clb 3	62	-	0	-	0	-	0	-	wzi154	KL107	?	Good	0.9998		O2v2	O2	none	Very high	0.9838		aac(6')-Ib'.v1;aadA*;aadA2;strA.v1^;strB.v1	-	-	-	-	-	-	-	sul1;sul2
SRR9858771	SAMN12393014	Columbia	2015-04-10	USA: New York	Klebsiella pneumoniae	strong	78	209186	544125	5665111	no	-	ST258	0	2	3	2	-	0	-	0	-	0	-	0	-	0	-	wzi154	KL107	none	Very high	1		O2v2	O2	none	Very high	0.9837		aac(6')-Ib'.v1	-	-	-	-	-	-	-	-
SRR9858827	SAMN12392985	Columbia	2014-12-10	USA: New York	Klebsiella pneumoniae	strong	1900-05-30	126484	434212	5845820	yes (13)	ambiguous_bases	ST258	2	2	6	10	ybt 17; ICEKp10	251	clb 3	62-1LV	-	0	-	0	-	0	-	wzi154	KL107	none	Very high	0.9999		O2v2	O2	none	Very high	0.9838		aac(6')-Ib'.v1;aadA2;aph3-Ia.v1^;strA.v1*;strB.v1*	-	-	qnrS1	-	-	catA1^	-	sul1
SRR9858859	SAMN12392893	Columbia	2013-09-07	USA: New York	Klebsiella pneumoniae	strong	1900-05-28	131662	279616	5593146	yes (1)	ambiguous_bases	ST258	2	2	6	11	ybt 17; ICEKp10	251-1LV	clb 3	62-1LV	-	0	-	0	-	0	-	wzi154	KL107	?	Good	0.9998		O2v2	O2	none	Very high	0.9838		aac(6')-Ib'.v1*;aadA*;aadA2*;strA.v1^;strB.v1	-	-	-	-	-	-	-	sul1;sul2
SRR9858870	SAMN12392846	Columbia	2012-08-04	USA: New York	Klebsiella pneumoniae	strong	1900-05-24	247619	543401	5916900	no	-	ST258	2	3	8	12	ybt 17; ICEKp10	289-1LV	clb 3	17-1LV	-	0	-	0	-	0	-	wzi154	KL107	none	Very high	0.9999		O2v2	O2	none	Very high	0.9838		aac(6')-Ib'.v1;aadA*;aadA2^;strA.v1^;strB.v1	-	-	-	-	-	catA1^	-	sul1;sul2
SRR9858878	SAMN12392971	Columbia	2014-10-22	USA: New York	Klebsiella pneumoniae	strong	1900-04-30	187867	461144	5619768	no	-	ST258	0	2	6	10	-	0	-	0	-	0	-	0	-	0	-	wzi154	KL107	none	Very high	0.9999		O2v2	O2	none	Very high	0.9838		aac(6')-Ib'.v1;aadA*;aph3-Ia.v1^;strA.v1^;strB.v1	-	-	-	-	-	-	-	sul2
SRR9858888	SAMN12392796	Columbia	2011-10-17	USA: New York	Klebsiella pneumoniae	strong	1900-05-20	157547	617917	5499860	no	-	ST258	0	2	5	6	-	0	-	0	-	0	-	0	-	0	-	wzi154	KL107	?	Good	0.9999		O2v2	O2	none	Very high	0.9838		aac(6')-Ib'.v1;strA.v1^;strB.v1	-	-	-	-	-	-	-	sul2
SRR9858899	SAMN12392883	Columbia	2013-06-25	USA: New York	Klebsiella pneumoniae	strong	1900-05-01	154465	402724	5571195	no	-	ST258	2	2	6	7	ybt 17; ICEKp10	289-1LV	clb 3	17-2LV	-	0	-	0	-	0	-	wzi154	KL107	?-	Good	0.9999	KL107_10	O2v2	O2	none	Very high	0.9837		aadA*;strA.v1^;strB.v1	-	-	-	-	-	-	-	sul2
SRR9858904	SAMN12392858	Columbia	2013-01-15	USA: New York	Klebsiella pneumoniae	strong	1900-10-19	145862	314555	5856944	no	-	ST258	2	2	8	14	ybt 17; ICEKp10	251	clb 3	62	-	0	-	0	-	0	-	wzi154	KL107	none	Very high	0.9999		O2v2	O2	none	Very high	0.9838		aac(6')-Ib'.v1;aadA*;aadA2^;aph3-Ia.v1^;strA.v1^;strB.v1	-	-	-	-	mphA	catA1^	-	sul1;sul2
SRR9858931	SAMN12393042	Columbia	2015-11-30	USA: New York	Klebsiella pneumoniae	strong	107	203938	341971	5648751	no	-	ST258	0	2	9	15	-	0	-	0	-	0	-	0	-	0	-	wzi83	KL23	none	Very high	0.9988		unknown (best match = OL102)	unknown	-*	None	0.8723	OL102_05_wbbL,OL102_06_rhamnan,OL102_07_wzm,OL102_08_wzt	aac(3)-IV;aadA*;aadA2^;aph(4)-Ia	-	-	-	-	mphA	cmlA5;floR.v2*	arr-2	sul1;sul2
SRR9858948	SAMN12392809	Columbia	2011-11-20	USA: New York	Klebsiella pneumoniae	strong	112	198584	433807	5446390	no	-	ST258	0	3	6	6	-	0	-	0	-	0	-	0	-	0	-	wzi154	KL107	?	Good	0.9999		O2v2	O2	none	Very high	0.9838		aac(6')-Ib'.v1;strA.v1^;strB.v1	-	-	-	-	-	-	-	sul2
SRR9858961	SAMN12392867	Columbia	2013-04-20	USA: New York	Klebsiella pneumoniae	strong	179	131653	374653	5662179	yes (1)	ambiguous_bases	ST258	0	2	8	9	-	0	-	0	-	0	-	0	-	0	-	wzi154	KL107	none	Very high	1		O2v2	O2	?-	Good	0.9838	O1/O2v2_06_wbbO	aac(6')-Ib'.v1;aadA2^;aph3-Ia.v1^	-	-	-	-	mphA	catA1^	-	sul1
SRR999498	SAMN02356579	Broad Institute	2012-12	USA: Boston,	Klebsiella pneumoniae	strong	145	136570	529445	5301033	no	-	ST258	0	2	3	2	-	0	-	0	-	0	-	0	-	0	-	wzi154	KL107	none	Very high	0.9999		O2v2	O2	?-	Good	0.9836	O1/O2v2_09_gmlB	-	-	-	-	-	-	catA1^	-	-
SRR999499	SAMN02356579	Broad Institute	2012-12	USA: Boston,	Klebsiella pneumoniae	strong	124	144506	529445	5299589	no	-	ST258	0	2	3	2	-	0	-	0	-	0	-	0	-	0	-	wzi154	KL107	none	Very high	0.9999		O2v2	O2	?-	Good	0.9836	O1/O2v2_09_gmlB	-	-	-	-	-	-	catA1^	-	-
SRR999500	SAMN02356580	Broad Institute	2012-12	USA: Boston,	Klebsiella pneumoniae	strong	138	142381	634024	5298114	no	-	ST258	0	2	3	2	-	0	-	0	-	0	-	0	-	0	-	wzi154	KL107	none	Very high	0.9999		O2v2	O2	?*	Good	0.9836		-	-	-	-	-	-	catA1^	-	-
SRR999501	SAMN02356580	Broad Institute	2012-12	USA: Boston,	Klebsiella pneumoniae	strong	122	159468	560548	5298071	no	-	ST258	0	2	3	2	-	0	-	0	-	0	-	0	-	0	-	wzi154	KL107	none	Very high	0.9999		O2v2	O2	?-	Good	0.9836	O1/O2v2_09_gmlB	-	-	-	-	-	-	catA1^	-	-
SRR6836086	SAMN08713133	CDC	2017-08	USA: California	Klebsiella pneumoniae	strong	114	234124	527301	5761468	no	-	ST258	2	2	8	14	ybt 17; ICEKp10	269	clb 3	19-1LV	-	0	-	0	-	0	-	wzi154	KL107	none	Very high	0.9998		O2v2	O2	?-	Good	0.9837	O1/O2v2_07_kfoC	aac(6')-Ib'.v1*;aadA*;aadA2^;strA.v1^;strB.v1	-	-	-	-	mphA	catA1^	-	sul1;sul2
SRR6836087	SAMN08713132	CDC	2017-08	USA: California	Klebsiella pneumoniae	strong	116	214520	527301	5760978	no	-	ST258	2	2	8	14	ybt 17; ICEKp10	269	clb 3	19-1LV	-	0	-	0	-	0	-	wzi154	KL107	none	Very high	0.9998		O2v2	O2	?-	Good	0.9837	O1/O2v2_07_kfoC	aac(6')-Ib'.v1*;aadA*;aadA2^;strA.v1^;strB.v1	-	-	-	-	mphA	catA1^	-	sul1;sul2
SRR8199712	SAMN10435769	University of Pittsburg	2018	USA: Pittsburgh,	Klebsiella pneumoniae	strong	1900-07-08	67479	337954	5578011	no	-	ST258	2	2	6	8	ybt 17; ICEKp10	289-4LV	clb 3	17-1LV	-	0	-	0	-	0	-	wzi154	KL107	?-	Good	0.9894	KL107_01_galF	O2v2	O2	?	Good	0.9836		aadA*;strA.v1^;strB.v1	-	-	-	-	-	-	-	sul2
SRR5386476	SAMN06437754	Houston Methodist Hospital	2013-07-22	USA: Houston	Klebsiella pneumoniae	strong	217	146315	455623	5603847	no	-	ST258	0	2	6	7	-	0	-	0	-	0	-	0	-	0	-	wzi29	KL106	?	Good	0.9987		O2v2	O2	none	Very high	0.9847		aac(6')-Ib'.v1;aadA2^;aph3-Ia.v1^	-	-	-	-	-	catA1^	-	sul1
SRR12508601	SAMN15868832	Hackensack-Meridian	2016	USA: West	Klebsiella pneumoniae	strong	93	230992	527283	5595950	no	-	ST258	0	1	8	7	-	0	-	0	-	0	-	0	-	0	-	wzi154	KL107	none	Very high	0.9999		O2v2	O2	?-	Good	0.9837	O1/O2v2_07_kfoC	aac(6')-Ib'.v1;aadA2	-	-	-	-	mphA	catA1^	-	sul1
SRR10116601	SAMN12745805	University of Pennsylvania	2015	USA: CA	Klebsiella pneumoniae	strong	105	220244	450291	5541975	no	-	ST258	0	2	9	11	-	0	-	0	-	0	-	0	-	0	-	wzi29	KL106	?-	Good	0.9998	KL106_17	O2v2	O2	?-	Good	0.9847	O1/O2v2_07_kfoC	aac(3)-IId^;aac(6')-Ib'.v1;aadA5	-	-	-	-	mphA	catB3.v2	-	sul1
SRR5283486	SAMN06445938	University of Pittsburg	2012-03-24	USA: PennsylvaniaIntra-abdominal	Klebsiella pneumoniae	strong	1900-06-15	149712	351251	5599214	no	-	ST258	0	2	9	16	-	0	-	0	-	0	-	0	-	0	-	wzi29	KL106	?	Good	0.9983		O2v2	O2	none	Very high	0.9847		aac(3)-IIa.v1;aac(6')-Ib'.v1;aadA2^;aph3-Ia.v1^;strA.v1*;strB.v1*	-	-	-	-	mphA	catA1^;catII.2*	-	sul1;sul2
SRR10116777	SAMN12745904	University of Pennsylvania	2015	USA: CA	Klebsiella pneumoniae	strong	108	223826	839818	5803854	no	-	ST258	2	3	8	8	ybt 17; ICEKp10	289	clb 3	17-1LV	-	0	-	0	-	0	-	wzi154	KL107	none	Very high	0.9999		O2v2	O2	-	High	0.9837	O1/O2v2_07_kfoC	aac(6')-Ib'.v1;aadA2^;aph3-Ia.v1^	-	-	-	-	mphA	-	-	sul1
SRR5467297	SAMN06812588	JCVI	2012	USA: Ohio	Klebsiella pneumoniae	strong	133	165620	455628	5611802	no	-	ST258	0	2	9	9	-	0	-	0	-	0	-	0	-	0	-	wzi154	KL107	none	Very high	0.9998		O2v2	O2	none	Very high	0.9838		aadA2^;aph3-Ia.v1^	-	-	-	-	mphA	CatB4.v1?	-	sul1
SRR5467442	SAMN06812635	JCVI	2015	USA:	Klebsiella pneumoniae	strong	1900-05-24	144539	449164	5622884	no	-	ST258	0	2	10	16	-	0	-	0	-	0	-	0	-	0	-	wzi154	KL107	none	Very high	0.9999		O2v2	O2	none	Very high	0.9838		aac(3)-IV;aadA2;aadA^;ant(2'')-Ia;aph(4)-Ia	-	-	-	-	mphE.v2;msrE	catB11;cmlA1*	-	sul3
SRR5467443	SAMN06812634	JCVI	2016	USA:	Klebsiella pneumoniae	strong	1900-05-20	157000	449164	5625210	no	-	ST258	0	2	10	16	-	0	-	0	-	0	-	0	-	0	-	wzi154	KL107	none	Very high	0.9999		O2v2	O2	none	Very high	0.9838		aac(3)-IV;aadA2;aadA^;ant(2'')-Ia;aph(4)-Ia	-	-	-	-	mphE.v2;msrE	catB11;cmlA1*	-	sul3
SRR5387363	SAMN06438806	Houston Methodist Hospital	2014-12-16	USA: Houston	Klebsiella pneumoniae	strong	198	104567	257916	5758292	no	-	ST258	2	1	8	8	ybt 17; ICEKp10	289-3LV	clb 3	17-2LV	-	0	-	0	-	0	-	wzi154	KL107	none	Very high	0.9998		O2v2	O2	none	Very high	0.9838		aadA2^	-	-	-	-	mphA	CatB4.v1?	-	sul1
SRR5385415	SAMN06437568	Houston Methodist Hospital	2013-01-15	USA: Houston	Klebsiella pneumoniae	strong	1900-07-06	123101	269751	5789079	no	-	ST258	2	1	8	8	ybt 17; ICEKp10	289-2LV	clb 3	17-2LV	-	0	-	0	-	0	-	wzi154	KL107	none	Very high	0.9998		O2v2	O2	?-	Good	0.9837	O1/O2v2_01_wzm	aadA2^	-	-	-	-	mphA	-	-	sul1
SRR5283484	SAMN06445940	University of Pittsburg	2012-04-02	USA: PennsylvaniaIntra-abdominal	Klebsiella pneumoniae	strong	1900-07-11	150209	459833	5604462	no	-	ST258	0	2	10	18	-	0	-	0	-	0	-	0	-	0	-	wzi29	KL106	?	Good	0.9992		O2v2	O2	none	Very high	0.9847		aac(3)-IIa.v1;aac(6')-Ib'.v1;aadA2^;aph3-Ia.v1^;strA.v1*;strB.v1*	-	-	-	-	mphA	catA1^;catII.2*	-	sul1;sul2
SRR5283485	SAMN06445939	University of Pittsburg	2012-03-30	USA: PennsylvaniaIntra-abdominal	Klebsiella pneumoniae	strong	1900-08-06	137517	351251	5615445	no	-	ST258	0	3	10	17	-	0	-	0	-	0	-	0	-	0	-	wzi29	KL106	?	Good	0.9988		O2v2	O2	none	Very high	0.9847		aac(3)-IIa.v1;aac(6')-Ib'.v1;aadA2^;aph3-Ia.v1^;strA.v1*;strB.v1*	-	-	-	-	mphA	catA1^;catII.2*	-	sul1;sul2
SRR4036832	SAMN05581761	TGen	2015-09	USA: Arizona	Klebsiella pneumoniae	strong	1900-05-02	340672	455859	5756545	no	-	ST258	0	2	7	11	-	0	-	0	-	0	-	0	-	0	-	wzi154	KL107	none	Very high	0.9998		O2v2	O2	none	Very high	0.9838		aac(6')-Ib'.v1;aadA*;strA.v1^;strB.v1	-	-	qnrB1.v2^	-	-	-	-	sul2
SRR13874733	SAMN18202047	Broad Institute	2012-09-20	USA: Boston,	Klebsiella pneumoniae	strong	268	57761	282091	5374079	no	-	ST258	0	1	3	2	-	0	-	0	-	0	-	0	-	0	-	wzi154	KL107	?-	Good	0.9996	KL107_07_wbaP,KL107_09	unknown (best match = O2v2)	unknown	?-	Low	0.9839	O1/O2v2_07_kfoC,O1/O2v2_08_gmlC	aac(6')-Ib'.v1	-	-	-	-	-	-	-	-
SRR5385530	SAMN06437453	Houston Methodist Hospital	2012-05-24	USA: Houston	Klebsiella pneumoniae	strong	1900-06-10	130025	331293	5625696	no	-	ST258	2	1	5	8	ybt 17; ICEKp10	289-2LV	clb 3	17-2LV	-	0	-	0	-	0	-	wzi154	KL107	none	Very high	0.9999		O2v2	O2	none	Very high	0.9838		aac(3)-IV;aac(6')-Ib'.v1;aadA2;aadA^;aph(4)-Ia	-	-	-	-	-	cmlA1*	-	sul3
SRR5385928	SAMN06437777	Houston Methodist Hospital	2013-07-22	USA: Houston	Klebsiella pneumoniae	strong	1900-07-21	143181	344509	5524218	no	-	ST258	0	1	8	8	-	0	-	0	-	0	-	0	-	0	-	wzi29	KL106	?-+	Good	0.9988	KL106_17	O2v2	O2	none	Very high	0.9848		aac(6')-Ib'.v1;aadA2^;aph3-Ia.v1^	-	-	-	-	mphA	catA1^	-	sul1
SRR5386142	SAMN06438551	Houston Methodist Hospital	2014-08-02	USA: Houston	Klebsiella pneumoniae	strong	1900-05-16	128539	270504	5635640	no	-	ST258	2	1	3	2	ybt 17; ICEKp10	289-3LV	clb 3	17-2LV	-	0	-	0	-	0	-	wzi154	KL107	?	Good	0.9999		O2v2	O2	none	Very high	0.9837		aac(6')-Ib'.v1	-	-	-	-	-	-	-	-
SRR5386290	SAMN06437315	Houston Methodist Hospital	2012-06-12	USA: Houston	Klebsiella pneumoniae	strong	191	110134	270553	5711636	no	-	ST258	0	1	7	12	-	0	-	0	-	0	-	0	-	0	-	wzi154	KL107	none	Very high	0.9999		O2v2	O2	none	Very high	0.9838		aac(3)-IV;aadA2^;aadA^;aph(4)-Ia;aph3-Ia.v1^	-	-	-	-	mphA	catA1^;cmlA1*	-	sul1;sul3
SRR5386466	SAMN06437764	Houston Methodist Hospital	2013-07-23	USA: Houston	Klebsiella pneumoniae	strong	219	137619	344509	5543436	no	-	ST258	0	1	8	8	-	0	-	0	-	0	-	0	-	0	-	wzi29	KL106	?	Good	0.9988		O2v2	O2	none	Very high	0.9848		aac(6')-Ib'.v1;aadA2^;aph3-Ia.v1^	-	-	-	-	mphA	catA1^	-	sul1
SRR5386479	SAMN06437751	Houston Methodist Hospital	2013-07-22	USA: Houston	Klebsiella pneumoniae	strong	195	137353	449042	5541998	no	-	ST258	0	1	8	8	-	0	-	0	-	0	-	0	-	0	-	wzi29	KL106	?-	Good	0.9991	KL106_07_wzy	O2v2	O2	none	Very high	0.9848		aac(6')-Ib'.v1;aadA2^;aph3-Ia.v1^	-	-	-	-	mphA	catA1^	-	sul1
SRR5386638	SAMN06438510	Houston Methodist Hospital	2014-08-10	USA: Houston	Klebsiella pneumoniae	strong	163	103916	282653	5504367	no	-	ST258	0	1	8	8	-	0	-	0	-	0	-	0	-	0	-	wzi29	KL106	?-	Good	0.9992	KL106_06_wzc,KL106_10_wecB	O2v2	O2	none	Very high	0.9848		aac(6')-Ib'.v1;aadA2^;aph3-Ia.v1^	-	-	-	-	mphA	catA1^	-	sul1
SRR5387184	SAMN06438985	Houston Methodist Hospital	2015-03-28	USA: Houston	Klebsiella pneumoniae	strong	674	128216	270339	5774330	no	-	ST258	0	1	4	3	-	0	-	0	-	0	-	0	-	0	-	wzi154	KL107	none	Very high	0.9999		O2v2	O2	none	Very high	0.9838		aac(6')-Ib'.v1	-	-	-	-	-	catA1^	-	-
SRR5467436	SAMN06812641	JCVI	2015	USA: North Carolina	Klebsiella pneumoniae	strong	1900-05-19	129666	459673	5577911	no	-	ST258	0	1	7	13	-	0	-	0	-	0	-	0	-	0	-	wzi154	KL107	none	Very high	0.9999		unknown (best match = OL102)	unknown	-*	None	0.8802	OL102_05_wbbL,OL102_06_rhamnan,OL102_07_wzm,OL102_08_wzt	aac(3)-IV;aac(6')-Ib'.v1;aadA2;aadA^;aph(4)-Ia;strA.v1;strB.v1	-	-	qnrS1	-	-	cmlA1*	-	sul3
SRR5467456	SAMN06812670	JCVI	2015	USA:	Klebsiella pneumoniae	strong	1900-05-14	130541	455703	5578497	no	-	ST258	0	1	7	13	-	0	-	0	-	0	-	0	-	0	-	wzi154	KL107	none	Very high	0.9999		unknown (best match = OL102)	unknown	-*	None	0.8802	OL102_05_wbbL,OL102_06_rhamnan,OL102_07_wzm,OL102_08_wzt	aac(3)-IV;aac(6')-Ib'.v1;aadA2;aadA^;aph(4)-Ia;strA.v1;strB.v1	-	-	qnrS1	-	-	cmlA1*	-	sul3
SRR5973237	SAMN07525498	Houston Methodist Hospital	2017-01-30	USA: Houston	Klebsiella pneumoniae	strong	112	179122	450061	5379714	no	-	ST258	0	1	7	8	-	0	-	0	-	0	-	0	-	0	-	wzi29	KL106	?	Good	0.9999		O2v2	O2	none	Very high	0.9848		aac(6')-Ib'.v1;aadA2^;aph3-Ia.v1^	-	-	-	-	mphA	catA1^	-	sul1
SRR5973291	SAMN07525516	Houston Methodist Hospital	2017-02-01	USA: Houston	Klebsiella pneumoniae	strong	140	148444	316083	5771799	no	-	ST258	2	1	8	15	ybt 17; ICEKp10	289-2LV	clb 3	17-2LV	-	0	-	0	-	0	-	wzi154	KL107	?-	Good	0.9997	KL107_10	O2v2	O2	none	Very high	0.9838		aac(3)-IV;aac(6')-Ib'.v1;aadA2;aadA5;aph(4)-Ia;strA.v1^;strB.v1*	-	-	-	-	mphA	cmlA1*	-	sul1;sul2;sul3
SRR10377121	SAMN13167012	CDC	2016	USA	Klebsiella pneumoniae	strong	151	219066	417201	5658905	no	-	ST258	0	3	10	9	-	0	-	0	-	0	-	0	-	0	-	wzi154	KL107	none	Very high	0.9998		O2v2	O2	none	Very high	0.9837		aac(6')-Ib'.v1;aadA2^	-	-	-	-	mphA	catA1^	-	sul1
SRR1167001	SAMN02631054	NIAID	2010	USA: PA	Klebsiella pneumoniae	strong	181	115573	521212	5573587	no	-	ST258	0	2	9	10	-	0	-	0	-	0	-	0	-	0	-	wzi29	KL106	?	Good	0.9988		O2v2	O2	none	Very high	0.9848		aac(6')-Ib'.v1;aadA2;aph3-Ia.v1^	-	-	-	-	mphA	catA1^	-	sul1
SRR1167003	SAMN02631056	NIAID	2010	USA: PA	Klebsiella pneumoniae	strong	195	113059	358616	5604689	no	-	ST258	0	3	10	15	-	0	-	0	-	0	-	0	-	0	-	wzi29	KL106	?	Good	0.9989		O2v2	O2	?	Good	0.9848		aac(3)-IV;aac(6')-Ib'.v1;aadA2;aadA^;aph(4)-Ia;aph3-Ia.v1^	-	-	-	-	mphA	catA1^;cmlA1*	-	sul1;sul3
SRR12508872	SAMN15869146	Hackensack-Meridian	2017	USA: Midwest	Klebsiella pneumoniae	strong	176	130957	276853	5588793	no	-	ST258	1	2	9	9	ybt 17; ICEKp10	267	-	0	-	0	-	0	-	0	-	wzi29	unknown (best match = KL106)	?-	None	0.9999	KL106_06_wzc,KL106_07_wzy,KL106_09,KL106_17	O2v2	O2	-	High	0.9847	O1/O2v2_05_wbbN	aac(6')-Ib'.v1;aadA2^	-	-	-	-	mphA	catA1^	-	sul1
SRR12508942	SAMN15868139	Hackensack-Meridian	2016	USA: Midwest	Klebsiella pneumoniae	strong	115	142921	410015	5396099	no	-	ST258	0	2	7	7	-	0	-	0	-	0	-	0	-	0	-	-	KL106	none	Very high	0.9999		O2v2	O2	none	Very high	0.9848		aac(6')-Ib'.v1;aadA2^	-	-	-	-	mphA	-	-	sul1
SRR12509056	SAMN15869127	Hackensack-Meridian	2016	USA: Midwest	Klebsiella pneumoniae	strong	124	166052	270541	5590050	no	-	ST258	0	3	10	13	-	0	-	0	-	0	-	0	-	0	-	wzi29	KL106	?	Good	1		O2v2	O2	none	Very high	0.9848		aac(3)-IId^;aac(6')-Ib'.v1;aadA5;strA.v1^;strB.v1*	-	-	-	-	mphA	-	-	sul1;sul2
SRR12509263	SAMN15868396	Hackensack-Meridian	2017	USA: Northeast	Klebsiella pneumoniae	strong	195	139053	409778	5769261	no	-	ST258	2	2	8	8	ybt 17; ICEKp10	251	clb 3	62-1LV	-	0	-	0	-	0	-	wzi168	unknown (best match = KL25)	?-	None	0.9822	KL25_02_cpsACP,KL25_08_wzy,KL25_09_wfeD,KL25_10,KL25_11_wcuB	O5	O5	*	High	0.9418		aac(6')-Ib'.v1;aadA2^	-	-	-	-	mphA	catA1^	-	sul1
SRR12509513	SAMN15868143	Hackensack-Meridian	2017	USA: Midwest	Klebsiella pneumoniae	strong	202	127016	463261	5685973	no	-	ST258	0	2	8	14	-	0	-	0	-	0	-	0	-	0	-	wzi29	KL106	?	Good	0.9994		O2v2	O2	none	Very high	0.9848		aac(3)-IV;aac(6')-Ib'.v1;aadA2;aadA^;aph(4)-Ia;aph3-Ia.v1^	-	-	-	-	mphA	catA1^;cmlA1*	-	sul1;sul3
SRR12509582	SAMN15868608	Hackensack-Meridian	2017	USA: Northeast	Klebsiella pneumoniae	strong	161	129689	291963	5726069	no	-	ST258	2	2	8	8	ybt 17; ICEKp10	251-1LV	clb 3	62-1LV	-	0	-	0	-	0	-	wzi168	KL25	?-	Good	0.9825	KL25_09_wfeD,KL25_11_wcuB	O5	O5	*	High	0.9418		aac(6')-Ib'.v1;aadA2^	-	-	-	-	mphA	catA1^	-	sul1
SRR12509584	SAMN15868606	Hackensack-Meridian	2017	USA: Northeast	Klebsiella pneumoniae	strong	143	135649	290381	5509181	no	-	ST258	0	2	6	6	-	0	-	0	-	0	-	0	-	0	-	wzi29	KL106	?-+	Good	0.9999	KL106_09,KL106_17	O2v2	O2	?-	Good	0.9844	O1/O2v2_06_wbbO,O1/O2v2_10_gmlA	aac(6')-Ib'.v1;aadA2	-	-	-	-	mphA	-	-	sul1
SRR12902662	SAMN16558142	CDC	2017	USA	Klebsiella pneumoniae	strong	159	219837	426876	5663437	no	-	ST258	0	3	10	9	-	0	-	0	-	0	-	0	-	0	-	wzi154	KL107	none	Very high	0.9998		O2v2	O2	none	Very high	0.9837		aac(6')-Ib'.v1;aadA2^	-	-	-	-	mphA	catA1^	-	sul1
SRR13130475	SAMN16895656	Wadsworth Center	2018	USA	Klebsiella pneumoniae	strong	90	203938	434756	5601597	no	-	ST258	0	2	9	9	-	0	-	0	-	0	-	0	-	0	-	wzi154	KL107	?-	Good	0.9998	KL107_06_wzc	O2v2	O2	none	Very high	0.9837		aac(6')-Ib'.v1;aadA2^	-	-	-	-	mphA	catA1^	-	sul1
SRR14449588	SAMN19016545	Hackensack-Meridian	2017	USA	Klebsiella pneumoniae	strong	135	114013	270575	5591179	no	-	ST258	0	2	8	8	-	0	-	0	-	0	-	0	-	0	-	wzi29	KL106	?	Good	0.9991		O2v2	O2	none	Very high	0.9848		aadA2^;aph3-Ia.v1^	-	-	-	-	mphA	-	-	sul1
SRR14449598	SAMN19016536	Hackensack-Meridian	2017	USA	Klebsiella pneumoniae	strong	1900-06-03	142197	367543	5527603	no	-	ST258	0	2	8	9	-	0	-	0	-	0	-	0	-	0	-	wzi29	KL106	?-	Good	1	KL106_15_rfbp	O2v2	O2	?-	Good	0.9848	O1/O2v2_07_kfoC	aac(6')-Ib'.v1;aadA2^;aph3-Ia.v1^	-	-	-	-	mphA	catA1^	-	sul1
SRR14449610	SAMN19016525	Hackensack-Meridian	2018	USA	Klebsiella pneumoniae	strong	1900-06-03	127747	344971	5625068	no	-	ST258	0	2	8	14	-	0	-	0	-	0	-	0	-	0	-	wzi29	KL106	?	Good	1		O2v2	O2	none	Very high	0.9848		aac(3)-IV;aac(6')-Ib'.v1;aadA2;aadA^;aph(4)-Ia;aph3-Ia.v1^	-	-	-	-	mphA	catA1^;cmlA1*	-	sul1;sul3
SRR14449613	SAMN19016523	Hackensack-Meridian	2017	USA	Klebsiella pneumoniae	strong	195	99670	197307	5582349	no	-	ST258	0	2	8	8	-	0	-	0	-	0	-	0	-	0	-	wzi29	unknown (best match = KL106)	?-	None	0.9991	KL106_06_wzc,KL106_07_wzy,KL106_09,KL106_10_wecB,KL106_11_wzx,KL106_17	O2v2	O2	?-	Good	0.9854	O1/O2v2_08_gmlC,O1/O2v2_10_gmlA	aadA2^;aph3-Ia.v1^	-	-	-	-	mphA	-	-	sul1
SRR5093695	SAMN05956136	JCVI	2014	USA: Ohio	Klebsiella pneumoniae	strong	1900-04-17	147429	388355	5398464	no	-	ST258	0	2	7	7	-	0	-	0	-	0	-	0	-	0	-	wzi29	KL106	none	Good	0.9999		O2v2	O2	none	Very high	0.9848		aac(6')-Ib'.v1;aadA2^	-	-	-	-	mphA	-	-	sul1
SRR5283482	SAMN06445942	University of Pittsburg	2012-10-10	USA: PennsylvaniaIntra-abdominal	Klebsiella pneumoniae	strong	1900-06-28	147429	397997	5515130	no	-	ST258	0	2	8	8	-	0	-	0	-	0	-	0	-	0	-	wzi29	KL106	?	Good	0.9987		O2v2	O2	none	Very high	0.9848		aac(6')-Ib'.v1;aadA2^	-	-	-	-	mphA	catA1^	-	sul1
SRR5283487	SAMN06445937	University of Pittsburg	2012-03-13	USA: PennsylvaniaIntra-abdominal	Klebsiella pneumoniae	strong	1900-04-25	159149	326904	5480960	no	-	ST258	0	3	10	10	-	0	-	0	-	0	-	0	-	0	-	wzi29	KL106	none	Very high	1		O2v2	O2	none	Very high	0.9848		strA.v1^;strB.v1	-	-	-	-	-	-	arr-3	sul1;sul2
SRR5283495	SAMN06445929	University of Pittsburg	2010-04-17	USA: PennsylvaniaIntra-abdominal	Klebsiella pneumoniae	strong	1900-05-28	130615	358867	5628793	no	-	ST258	0	2	9	15	-	0	-	0	-	0	-	0	-	0	-	wzi29	KL106	?	Good	0.9988		O2v2	O2	none	Very high	0.9848		aac(3)-IV;aac(6')-Ib'.v1;aadA2;aadA^;aph(4)-Ia;aph3-Ia.v1^	-	-	-	-	mphA	catA1^;cmlA1*	-	sul1;sul3
SRR5283496	SAMN06445928	University of Pittsburg	2010-04-03	USA: PennsylvaniaIntra-abdominal	Klebsiella pneumoniae	strong	1900-06-07	130311	358867	5630377	no	-	ST258	0	2	8	14	-	0	-	0	-	0	-	0	-	0	-	wzi29	KL106	?-+	Good	0.9988	KL106_17	O2v2	O2	none	Very high	0.9848		aac(3)-IV;aac(6')-Ib'.v1;aadA2;aadA^;aph(4)-Ia;aph3-Ia.v1^	-	-	-	-	mphA	catA1^;cmlA1*	-	sul1;sul3
SRR5283498	SAMN06445926	University of Pittsburg	2010-03-20	USA: PennsylvaniaIntra-abdominal	Klebsiella pneumoniae	strong	1900-06-08	134966	358704	5626714	no	-	ST258	0	2	8	14	-	0	-	0	-	0	-	0	-	0	-	wzi29	KL106	?-	Good	0.9988	KL106_10_wecB	O2v2	O2	none	Very high	0.9848		aac(3)-IV;aac(6')-Ib'.v1;aadA2;aadA^;aph(4)-Ia;aph3-Ia.v1^	-	-	-	-	mphA	catA1^;cmlA1*	-	sul1;sul3
SRR5385630	SAMN06438230	Houston Methodist Hospital	2014-01-14	USA: Houston	Klebsiella pneumoniae	strong	1900-09-09	95842	255260	5587910	no	-	ST258	0	2	8	9	-	0	-	0	-	0	-	0	-	0	-	wzi29	KL106	?-	Good	0.9988	KL106_08	O2v2	O2	?	Good	0.9846		aac(6')-Ib'.v1;aadA2;aph3-Ia.v1^	-	-	-	-	mphA	catA1^	-	sul1
SRR5385688	SAMN06438017	Houston Methodist Hospital	2014-01-02	USA: Houston	Klebsiella pneumoniae	strong	1900-09-04	122033	270173	5557259	no	-	ST258	0	2	8	9	-	0	-	0	-	0	-	0	-	0	-	wzi29	KL106	?-+	Good	0.9988	KL106_07_wzy,KL106_08,KL106_17	O2v2	O2	none	Very high	0.9847		aac(6')-Ib'.v1;aadA2^;aph3-Ia.v1^	-	-	-	-	mphA	catA1^	-	sul1
SRR5385786	SAMN06437919	Houston Methodist Hospital	2013-10-16	USA: Houston	Klebsiella pneumoniae	strong	1901-02-10	34386	153653	5575308	no	-	ST258	0	2	8	8	-	0	-	0	-	0	-	0	-	0	-	wzi29	KL106	?-+	Good	0.9987	KL106_09,KL106_17	O2v2	O2	?-	Good	0.9849	O1/O2v2_01_wzm	aac(6')-Ib'.v1;aadA2	-	-	-	-	mphA	catA1^	-	sul1
SRR5385957	SAMN06438717	Houston Methodist Hospital	2014-10-14	USA: Houston	Klebsiella pneumoniae	strong	1900-08-14	115716	270508	5583583	no	-	ST258	0	2	8	8	-	0	-	0	-	0	-	0	-	0	-	wzi29	KL106	?	Good	0.9991		O2v2	O2	none	Very high	0.9848		aac(6')-Ib'.v1;aadA2^	-	-	-	-	mphA	catA1^	-	sul1
SRR5386127	SAMN06438565	Houston Methodist Hospital	2014-08-21	USA: Houston	Klebsiella pneumoniae	strong	1900-07-11	115559	270553	5643558	no	-	ST258	0	2	9	13	-	0	-	0	-	0	-	0	-	0	-	wzi29	KL106	?-	Good	0.9973	KL106_11_wzx	unknown (best match = OL102)	unknown	-	None	0.7384	OL102_01_rfbB,OL102_02_rfbA,OL102_03_rfbD,OL102_04_rfbC,OL102_05_wbbL,OL102_06_rhamnan,OL102_07_wzm,OL102_08_wzt	aac(3)-IV;aac(6')-Ib'.v1;aadA2;aph(4)-Ia;aph3-Ia.v1^	-	-	-	-	mphA	catA1^	-	sul1;sul3
SRR5386252	SAMN06437353	Houston Methodist Hospital	2012-06-08	USA: Houston	Klebsiella pneumoniae	strong	204	130008	270508	5536804	no	-	ST258	0	2	8	9	-	0	-	0	-	0	-	0	-	0	-	wzi29	KL106	?	Good	0.9988		O2v2	O2	none	Very high	0.9848		aac(6')-Ib'.v1;aadA2^;aph3-Ia.v1^	-	-	-	-	mphA	catA1^	-	sul1
SRR5386421	SAMN06437184	Houston Methodist Hospital	2012-01-25	USA: Houston	Klebsiella pneumoniae	strong	230	124871	270508	5536218	no	-	ST258	0	2	8	8	-	0	-	0	-	0	-	0	-	0	-	wzi29	unknown (best match = KL106)	?-	None	0.9986	KL106_13_wzx,KL106_14,KL106_15_rfbp	O2v2	O2	none	Very high	0.9848		aadA2^;aph3-Ia.v1^	-	-	-	-	mphA	catA1^	-	sul1
SRR5386719	SAMN06438429	Houston Methodist Hospital	2014-05-09	USA: Houston	Klebsiella pneumoniae	strong	174	105044	409991	5593138	no	-	ST258	0	2	4	3	-	0	-	0	-	0	-	0	-	0	-	wzi154	KL107	?	Good	0.9999		O2v2	O2	none	Very high	0.9838		aac(6')-Ib'.v1*	-	-	-	-	-	-	-	-
SRR5386774	SAMN06438388	Houston Methodist Hospital	2014-04-24	USA: Houston	Klebsiella pneumoniae	strong	217	129622	270429	5476525	no	-	ST258	0	2	8	9	-	0	-	0	-	0	-	0	-	0	-	wzi29	KL106	?	Good	0.9992		O2v2	O2	none	Very high	0.9848		aac(6')-Ib'.v1;aadA2^;aph3-Ia.v1^	-	-	-	-	mphA	catA1^	-	sul1
SRR5467303	SAMN06812581	JCVI	2012	USA: Ohio	Klebsiella pneumoniae	strong	157	158491	396036	5549386	no	-	ST258	0	2	9	9	-	0	-	0	-	0	-	0	-	0	-	wzi29	KL106	none	Very high	1		O2v2	O2	none	Very high	0.9848		aac(6')-Ib'.v1;aadA2^	-	-	-	-	mphA	catA1^	-	sul1
SRR5467304	SAMN06812579	JCVI	2012	USA: Ohio	Klebsiella pneumoniae	strong	160	149642	397778	5565799	no	-	ST258	0	2	9	9	-	0	-	0	-	0	-	0	-	0	-	wzi29	KL106	none	Very high	0.9999		O2v2	O2	none	Very high	0.9848		aac(6')-Ib'.v1;aadA2^	-	-	-	-	mphA	catA1^	-	sul1
SRR5467306	SAMN06812578	JCVI	2012	USA: Ohio	Klebsiella pneumoniae	strong	1900-06-13	147429	409789	5558487	no	-	ST258	0	2	8	8	-	0	-	0	-	0	-	0	-	0	-	wzi29	KL106	none	Very high	1		O2v2	O2	none	Very high	0.9848		aac(6')-Ib'.v1;aadA2^	-	-	-	-	mphA	catA1^	-	sul1
SRR5467308	SAMN06812576	JCVI	2012	USA: Michigan	Klebsiella pneumoniae	strong	1900-04-06	165327	429442	5390120	no	-	ST258	0	2	7	7	-	0	-	0	-	0	-	0	-	0	-	wzi29	KL106	none	Very high	1		O2v2	O2	none	Very high	0.9848		aac(6')-Ib'.v1;aadA2^	-	-	-	-	mphA	-	-	sul1
SRR5467311	SAMN06812573	JCVI	2013	USA: Michigan	Klebsiella pneumoniae	strong	1900-04-10	154758	293668	5359863	no	-	ST258	0	2	5	4	-	0	-	0	-	0	-	0	-	0	-	wzi29	KL106	?-	Good	0.9997	KL106_15_rfbp	O2v2	O2	?-	Good	0.9847	O1/O2v2_09_gmlB	aac(6')-Ib'.v1	-	-	-	-	-	-	-	-
SRR5467312	SAMN06812613	JCVI	2013	USA: Ohio	Klebsiella pneumoniae	strong	1900-06-12	146314	397997	5560792	no	-	ST258	0	2	9	9	-	0	-	0	-	0	-	0	-	0	-	wzi29	KL106	none	Very high	1		O2v2	O2	none	Very high	0.9848		aac(6')-Ib'.v1;aadA2^	-	-	-	-	mphA	catA1^	-	sul1
SRR5467361	SAMN06812609	JCVI	2013	USA: Ohio	Klebsiella pneumoniae	strong	1900-04-21	165827	499364	5524221	no	-	ST258	0	2	9	15	-	0	-	0	-	0	-	0	-	0	-	wzi29	KL106	?	Good	0.9999		O2v2	O2	none	Very high	0.9847		aac(3)-IId^;aac(6')-Ib'.v1;aadA2^;aadA5;strA.v1^;strB.v1*	-	-	-	-	mphA	-	-	sul1;sul2
SRR5467395	SAMN06812590	JCVI	2014	USA: Ohio	Klebsiella pneumoniae	strong	1900-06-01	154281	397778	5554161	no	-	ST258	0	2	9	9	-	0	-	0	-	0	-	0	-	0	-	wzi29	KL106	?-	Good	0.9999	KL106_12	O2v2	O2	?-	Good	0.9847	O1/O2v2_01_wzm,O1/O2v2_06_wbbO	aac(6')-Ib'.v1;aadA2^	-	-	-	-	mphA	catA1^	-	sul1
SRR5467398	SAMN06812632	JCVI	2013	USA: Ohio	Klebsiella pneumoniae	strong	1900-05-10	178505	397777	5405503	no	-	ST258	0	2	5	4	-	0	-	0	-	0	-	0	-	0	-	wzi29	KL106	?	Good	1		O2v2	O2	none	Very high	0.9848		aac(6')-Ib'.v1*	-	-	-	-	-	-	-	-
SRR5467403	SAMN06812628	JCVI	2013	USA: Ohio	Klebsiella pneumoniae	strong	140	146315	463229	5630736	no	-	ST258	0	2	9	15	-	0	-	0	-	0	-	0	-	0	-	wzi29	KL106	none	Very high	1		O2v2	O2	none	Very high	0.9848		aac(3)-IV;aac(6')-Ib'.v1;aadA2;aadA^;aph(4)-Ia;aph3-Ia.v1^	-	-	-	-	mphA	catA1^;cmlA1*	-	sul1;sul3
SRR5467409	SAMN06812623	JCVI	2014	USA: Ohio	Klebsiella pneumoniae	strong	151	158666	397778	5555581	no	-	ST258	0	2	9	9	-	0	-	0	-	0	-	0	-	0	-	wzi29	KL106	none	Very high	1		O2v2	O2	none	Very high	0.9848		aac(6')-Ib'.v1;aadA2^	-	-	-	-	mphA	catA1^	-	sul1
SRR5467412	SAMN06812621	JCVI	2014	USA: Ohio	Klebsiella pneumoniae	strong	154	146314	326543	5557854	no	-	ST258	0	2	8	8	-	0	-	0	-	0	-	0	-	0	-	wzi29	KL106	none	Very high	1		O2v2	O2	none	Very high	0.9848		aac(6')-Ib'.v1;aadA2^	-	-	-	-	mphA	catA1^	-	sul1
SRR5467420	SAMN06812653	JCVI	2015	USA: North Carolina	Klebsiella pneumoniae	strong	119	137353	456024	5573672	no	-	ST258	0	2	3	2	-	0	-	0	-	0	-	0	-	0	-	wzi154	KL107	none	Very high	0.9998		O2v2	O2	none	Very high	0.9838		-	-	-	-	-	-	-	-	-
SRR5467421	SAMN06812654	JCVI	2014	USA: North Carolina	Klebsiella pneumoniae	strong	161	137319	409562	5565659	no	-	ST258	0	2	8	9	-	0	-	0	-	0	-	0	-	0	-	wzi29	KL106	none	Very high	0.9999		O2v2	O2	none	Very high	0.9848		aac(6')-Ib'.v1;aadA2^;aph3-Ia.v1*?	-	-	-	-	mphA	catA1^	-	sul1
SRR5467422	SAMN06812652	JCVI	2015	USA: North Carolina	Klebsiella pneumoniae	strong	98	172818	326701	5349606	no	-	ST258	0	2	7	7	-	0	-	0	-	0	-	0	-	0	-	wzi29	KL106	none	Very high	1		O2v2	O2	none	Very high	0.9848		aac(6')-Ib'.v1;aadA2^	-	-	-	-	mphA	-	-	sul1
SRR5467423	SAMN06812651	JCVI	2015	USA: North Carolina	Klebsiella pneumoniae	strong	1900-06-24	149642	327586	5510574	no	-	ST258	0	2	8	8	-	0	-	0	-	0	-	0	-	0	-	wzi29	KL106	?	Good	1		O2v2	O2	none	Very high	0.9848		aac(6')-Ib'.v1*;aadA2^	-	-	-	-	mphA	catA1^	-	sul1
SRR5467426	SAMN06812648	JCVI	2014	USA: Ohio	Klebsiella pneumoniae	strong	1900-04-14	147429	388136	5399098	no	-	ST258	0	2	7	7	-	0	-	0	-	0	-	0	-	0	-	wzi29	KL106	none	Very high	1		O2v2	O2	none	Very high	0.9848		aac(6')-Ib'.v1;aadA2^	-	-	-	-	mphA	-	-	sul1
SRR5467434	SAMN06812643	JCVI	2015	USA: North Carolina	Klebsiella pneumoniae	strong	1900-04-29	147429	270552	5441509	no	-	ST258	0	2	4	3	-	0	-	0	-	0	-	0	-	0	-	wzi29	KL106	?-+	Good	0.9999	KL106_17	O2v2	O2	none	Very high	0.9848		aac(6')-Ib'.v1	-	-	-	-	-	-	-	-
SRR5467435	SAMN06812640	JCVI	2015	USA: North Carolina	Klebsiella pneumoniae	strong	1900-06-26	142474	326541	5493871	no	-	ST258	0	2	9	9	-	0	-	0	-	0	-	0	-	0	-	wzi29	KL106	none	Very high	1		O2v2	O2	none	Very high	0.9847		aac(6')-Ib'.v1;aadA2^	-	-	-	-	mphA	catA1^	-	sul1
SRR5467461	SAMN06812664	JCVI	2015	USA: North Carolina	Klebsiella pneumoniae	strong	103	149642	397996	5405124	no	-	ST258	0	2	8	8	-	0	-	0	-	0	-	0	-	0	-	-	unknown (best match = KL106)	?-	None	1	KL106_03_wzi,KL106_04_wza,KL106_05_wzb	O2v2	O2	none	Very high	0.9848		aac(6')-Ib'.v1*;aadA2^	-	-	-	-	mphA	catA1^	-	sul1
SRR6763651	SAMN08579718	JCVI	2012	USA: Ohio	Klebsiella pneumoniae	strong	1900-04-15	144416	274529	5427506	no	-	ST258	0	2	4	3	-	0	-	0	-	0	-	0	-	0	-	wzi29	unknown (best match = KL106)	?-	Low	0.9901	KL106_01_galF,KL106_02_cpsACP	O2v2	O2	none	Very high	0.9848		aac(6')-Ib'.v1*	-	-	-	-	-	-	-	-
SRR6763942	SAMN08579667	JCVI	2014	USA: Ohio	Klebsiella pneumoniae	strong	186	147072	316341	5559657	no	-	ST258	0	2	8	8	-	0	-	0	-	0	-	0	-	0	-	wzi29	KL106	?	Good	0.9987		O2v2	O2	none	Very high	0.9848		aac(6')-Ib'.v1;aadA2^	-	-	-	-	mphA	catA1^	-	sul1
SRR6763998	SAMN08579649	JCVI	2013	USA: Ohio	Klebsiella pneumoniae	strong	158	127747	358704	5633763	no	-	ST258	0	2	8	14	-	0	-	0	-	0	-	0	-	0	-	wzi29	KL106	?	Good	0.9992		O2v2	O2	none	Very high	0.9848		aac(3)-IV;aac(6')-Ib'.v1;aadA2;aadA^;aph(4)-Ia;aph3-Ia.v1^	-	-	-	-	mphA	catA1^;cmlA1*	-	sul1;sul3
SRR6763999	SAMN08579642	JCVI	2014	USA: Ohio	Klebsiella pneumoniae	strong	175	146314	326543	5560376	no	-	ST258	0	2	8	8	-	0	-	0	-	0	-	0	-	0	-	wzi29	KL106	none	Very high	1		O2v2	O2	none	Very high	0.9848		aac(6')-Ib'.v1;aadA2^	-	-	-	-	mphA	catA1^	-	sul1
SRR6764179	SAMN08579621	JCVI	2015	USA: Ohio	Klebsiella pneumoniae	strong	181	150246	327767	5511506	no	-	ST258	0	2	8	8	-	0	-	0	-	0	-	0	-	0	-	wzi29	KL106	?	Good	1		O2v2	O2	none	Very high	0.9848		aac(6')-Ib'.v1*;aadA2^	-	-	-	-	mphA	catA1^	-	sul1
SRR6764221	SAMN08579619	JCVI	2015	USA: Ohio	Klebsiella pneumoniae	strong	167	154281	386685	5494699	no	-	ST258	0	2	8	8	-	0	-	0	-	0	-	0	-	0	-	wzi29	KL106	?	Good	1		O2v2	O2	none	Very high	0.9848		aac(6')-Ib'.v1*;aadA2^	-	-	-	-	mphA	catA1^	-	sul1
SRR6844977	SAMN08720213	Columbia University	2013	USA: New York	Klebsiella pneumoniae	strong	189	137473	287059	5773431	no	-	ST258	1	2	9	9	ybt 15; ICEKp11	231-1LV	-	0	-	0	-	0	-	0	-	wzi29	KL106	?	Good	0.9992		O2v2	O2	none	Very high	0.9848		aac(6')-Ib'.v1;aadA2^	-	-	-	-	mphA	catA1^	-	sul1
SRR8071890	SAMN06218062	JCVI	2013	USA	Klebsiella pneumoniae	strong	100	169565	438803	5443256	no	-	ST258	0	2	6	7	-	0	-	0	-	0	-	0	-	0	-	wzi83	KL23	none	Very high	0.9988		O2v2	O2	none	Very high	0.9847		aac(6')-Ib'.v1;aadA2;aadA^	-	-	-	-	-	cmlA1*	-	sul1
SRR8071959	SAMN06218087	JCVI	2013	USA	Klebsiella pneumoniae	strong	1900-06-16	141258	455621	5658851	no	-	ST258	0	2	9	12	-	0	-	0	-	0	-	0	-	0	-	wzi50	KL51	none	Very high	0.9978		O3b	O3b	none	Very high	0.9908		aac(3)-IV;aac(6')-Ib'.v1;aadA2^;aph(4)-Ia;aph3-Ia.v1^	-	-	-	-	mphA	catA1^	-	sul1
SRR8072000	SAMN06218124	JCVI	2013	USA	Klebsiella pneumoniae	strong	1900-05-30	172818	498226	5634033	no	-	ST258	0	2	9	9	-	0	-	0	-	0	-	0	-	0	-	wzi29	KL106	none	Very high	1		O2v2	O2	none	Very high	0.9848		aac(6')-Ib'.v1;aadA2^	-	-	-	-	mphA	catA1^	-	sul1
SRR8072015	SAMN06218115	JCVI	2013	USA	Klebsiella pneumoniae	strong	1900-04-21	187340	456133	5393112	no	-	ST258	0	2	6	9	-	0	-	0	-	0	-	0	-	0	-	wzi150	KL63	none	Very high	0.9881		O2v2	O2	?-	Good	0.992	O1/O2v2_06_wbbO	aac(3)-IV;aac(6')-Ib'.v1;aadA2;aadA^;aph(4)-Ia	-	-	-	-	-	cmlA1*	-	sul1
SRR9858795	SAMN12392903	Columbia	2013-10-31	USA: New York	Klebsiella pneumoniae	strong	1900-07-07	137473	287059	5773431	no	-	ST258	1	2	9	9	ybt 15; ICEKp11	231-1LV	-	0	-	0	-	0	-	0	-	wzi29	KL106	?	Good	0.9992		O2v2	O2	none	Very high	0.9848		aac(6')-Ib'.v1;aadA2^	-	-	-	-	mphA	catA1^	-	sul1
SRR10116470	SAMN12745612	University of Pennsylvania	2014	USA: CA	Klebsiella pneumoniae	strong	141	208684	559347	6104961	no	-	ST258	2	2	9	14	ybt 0; ICEKp10	220-1LV	clb 3	13-3LV	-	0	-	0	-	0	-	wzi154	KL107	none	Very high	0.9996		O2v2	O2	?-	Good	0.9837	O1/O2v2_07_kfoC	aac(6')-Ib'.v1;aadA2^;strA.v1^;strB.v1	-	-	-	-	mphA	catA1^	-	sul1;sul2
SRR10116650	SAMN12745760	University of Pennsylvania	2015	USA: CA	Klebsiella pneumoniae	strong	128	203939	521555	5982960	no	-	ST258	2	3	9	9	ybt 0; ICEKp10	220-1LV	clb 3	13-2LV	-	0	-	0	-	0	-	wzi154	KL107	none	Very high	0.9999		O2v2	O2	?-	Good	0.9837	O1/O2v2_07_kfoC	aac(6')-Ib'.v1;aadA2^	-	-	-	-	mphA	catA1^	-	sul1
SRR1159223	SAMN02581318	Broad Institute	2013	USA: North Carolina	Klebsiella pneumoniae	strong	248	137371	331173	5765269	no	-	ST258	2	2	7	12	ybt 17; ICEKp10	261	clb 3	62-1LV	-	0	-	0	-	0	-	wzi154	KL107	none	Very high	0.9998		O2v2	O2	none	Very high	0.9838		aac(6')-Ib'.v1;aadA*;aadA2;aph3-Ia.v1^;strA.v1^;strB.v1	-	-	-	-	-	-	-	sul1;sul2
SRR1167005	SAMN02631058	NIAID	2010	USA: PA	Klebsiella pneumoniae	strong	175	121695	388598	5576948	no	-	ST258	0	2	7	9	-	0	-	0	-	0	-	0	-	0	-	wzi154	KL107	none	Very high	0.9999		O2v2	O2	?-	Good	0.9838	O1/O2v2_07_kfoC	aac(3)-IV;aac(6')-Ib'.v1*;aadA2;aph(4)-Ia	-	-	-	-	-	cmlA1*	-	sul3
SRR1167006	SAMN02631059	NIAID	2010	USA: PA	Klebsiella pneumoniae	strong	174	129569	567157	5578373	no	-	ST258	0	2	7	8	-	0	-	0	-	0	-	0	-	0	-	wzi154	KL107	none	Very high	0.9999		O2v2	O2	?-	Good	0.9838	O1/O2v2_03_wbbM,O1/O2v2_07_kfoC	aac(3)-IV;aadA2;aph(4)-Ia	-	-	-	-	-	cmlA1*	-	sul3
SRR1172962	SAMN02581318	Broad Institute	2013	USA: North Carolina	Klebsiella pneumoniae	strong	172	148295	457351	5764377	no	-	ST258	2	2	7	12	ybt 17; ICEKp10	261	clb 3	62-1LV	-	0	-	0	-	0	-	wzi154	KL107	none	Very high	0.9998		O2v2	O2	none	Very high	0.9838		aac(6')-Ib'.v1;aadA*;aadA2;aph3-Ia.v1^;strA.v1^;strB.v1	-	-	-	-	-	-	-	sul1;sul2
SRR1172972	SAMN02581318	Broad Institute	2013	USA: North Carolina	Klebsiella pneumoniae	strong	177	152161	331173	5765228	no	-	ST258	2	2	7	12	ybt 17; ICEKp10	261	clb 3	62-1LV	-	0	-	0	-	0	-	wzi154	KL107	none	Very high	0.9998		O2v2	O2	none	Very high	0.9838		aac(6')-Ib'.v1;aadA*;aadA2;aph3-Ia.v1^;strA.v1^;strB.v1	-	-	-	-	-	-	-	sul1;sul2
SRR1196695	SAMN02581335	Broad Institute	2013	USA: North Carolina	Klebsiella pneumoniae	strong	234	130229	587173	5801433	no	-	ST258	2	2	9	15	ybt 17; ICEKp10	251	clb 3	62-1LV	-	0	-	0	-	0	-	wzi154	KL107	none	Very high	0.9999		O2v2	O2	none	Very high	0.9838		aac(6')-Ib'.v1;aadA*;aadA2;aph3-Ia.v1^;strA.v1^;strB.v1	-	-	-	-	mphA	catA1^	-	sul1;sul2
SRR1196703	SAMN02581319	Broad Institute	2012	USA: North Carolina	Klebsiella pneumoniae	strong	171	152380	561525	5537689	no	-	ST258	2	2	7	11	ybt 17; ICEKp10	251	clb 3	62-1LV	-	0	-	0	-	0	-	wzi154	KL107	none	Very high	0.9999		O2v2	O2	none	Very high	0.9838		aac(6')-Ib'.v1;aadA*;aadA2;strA.v1^;strB.v1	-	-	-	-	-	-	-	sul1;sul2
SRR1196710	SAMN02581320	Broad Institute	2012	USA: North Carolina	Klebsiella pneumoniae	strong	193	180219	806548	5573493	no	-	ST258	2	2	7	11	ybt 17; ICEKp10	251	clb 3	62-1LV	-	0	-	0	-	0	-	wzi154	KL107	none	Very high	0.9999		O2v2	O2	none	Very high	0.9838		aac(6')-Ib'.v1;aadA*;aadA2;strA.v1^;strB.v1	-	-	-	-	-	-	-	sul1;sul2
SRR1196755	SAMN02581325	Broad Institute	2012	USA: North Carolina	Klebsiella pneumoniae	strong	213	142609	672285	5788672	no	-	ST258	2	2	9	13	ybt 17; ICEKp10	251	clb 3	62-1LV	-	0	-	0	-	0	-	wzi154	KL107	none	Very high	0.9999		O2v2	O2	none	Very high	0.9838		aac(6')-Ib'.v1;aadA*;aadA2;strA.v1^;strB.v1	-	-	-	-	mphA	catA1^	-	sul1;sul2
SRR1196756	SAMN02581327	Broad Institute	2013	USA: North Carolina	Klebsiella pneumoniae	strong	217	136355	672285	5755608	no	-	ST258	2	2	8	12	ybt 17; ICEKp10	251	clb 3	62-1LV	-	0	-	0	-	0	-	wzi154	KL107	none	Very high	0.9999		O2v2	O2	none	Very high	0.9838		aac(6')-Ib'.v1;aadA2;aph3-Ia.v1^;strA.v1^;strB.v1	-	-	-	-	mphA	catA1^	-	sul1;sul2
SRR1196771	SAMN02581321	Broad Institute	2010	USA: North Carolina	Klebsiella pneumoniae	strong	234	137575	609846	5803623	no	-	ST258	2	2	9	14	ybt 17; ICEKp10	251	clb 3	62-1LV	-	0	-	0	-	0	-	wzi154	KL107	none	Very high	0.9999		O2v2	O2	none	Very high	0.9837		aac(6')-Ib'.v1;aadA*;aph3-Ia.v1^;strA.v1^;strB.v1	-	-	-	-	mphA	catA1^	-	sul1;sul2
SRR1196845	SAMN02581339	Broad Institute	2013	USA: North Carolina	Klebsiella pneumoniae	strong	228	155738	672042	5754299	no	-	ST258	2	2	9	14	ybt 17; ICEKp10	251	clb 3	62-1LV	-	0	-	0	-	0	-	wzi154	KL107	none	Very high	0.9999		O2v2	O2	none	Very high	0.9838		aac(6')-Ib'.v1;aadA*;aadA2;aph3-Ia.v1^;strA.v1^;strB.v1	-	-	-	-	mphA	catA1^	-	sul1;sul2
SRR1196887	SAMN02581356	Broad Institute	2013	USA: North Carolina	Klebsiella pneumoniae	strong	209	165538	561688	5774015	no	-	ST258	2	2	7	11	ybt 17; ICEKp10	251	clb 3	62-1LV	-	0	-	0	-	0	-	wzi154	KL107	none	Very high	0.9999		O2v2	O2	none	Very high	0.9838		aac(6')-Ib'.v1;aadA*;aadA2;strA.v1^;strB.v1	-	-	-	-	-	-	-	sul1;sul2
SRR1196925	SAMN02581339	Broad Institute	2013	USA: North Carolina	Klebsiella pneumoniae	strong	224	123067	457354	5753496	no	-	ST258	2	2	9	14	ybt 17; ICEKp10	251	clb 3	62-1LV	-	0	-	0	-	0	-	wzi154	KL107	none	Very high	0.9999		O2v2	O2	none	Very high	0.9838		aac(6')-Ib'.v1;aadA*;aadA2;aph3-Ia.v1^;strA.v1^;strB.v1	-	-	-	-	mphA	catA1^	-	sul1;sul2
SRR1196983	SAMN02581356	Broad Institute	2013	USA: North Carolina	Klebsiella pneumoniae	strong	204	144639	561688	5774656	no	-	ST258	2	2	7	11	ybt 17; ICEKp10	251	clb 3	62-1LV	-	0	-	0	-	0	-	wzi154	KL107	none	Very high	0.9999		O2v2	O2	none	Very high	0.9838		aac(6')-Ib'.v1;aadA*;aadA2;strA.v1^;strB.v1	-	-	-	-	-	-	-	sul1;sul2
SRR1197655	SAMN02581319	Broad Institute	2012	USA: North Carolina	Klebsiella pneumoniae	strong	169	159261	713953	5533400	no	-	ST258	2	2	7	11	ybt 17; ICEKp10	251	clb 3	62-1LV	-	0	-	0	-	0	-	wzi154	KL107	none	Very high	0.9999		O2v2	O2	none	Very high	0.9838		aac(6')-Ib'.v1;aadA*;aadA2;strA.v1^;strB.v1	-	-	-	-	-	-	-	sul1;sul2
SRR1197656	SAMN02581327	Broad Institute	2013	USA: North Carolina	Klebsiella pneumoniae	strong	220	130228	672153	5756392	no	-	ST258	2	2	8	12	ybt 17; ICEKp10	251	clb 3	62-1LV	-	0	-	0	-	0	-	wzi154	KL107	none	Very high	0.9999		O2v2	O2	none	Very high	0.9838		aac(6')-Ib'.v1;aadA2;aph3-Ia.v1^;strA.v1^;strB.v1	-	-	-	-	mphA	catA1^	-	sul1;sul2
SRR1197658	SAMN02581320	Broad Institute	2012	USA: North Carolina	Klebsiella pneumoniae	strong	188	142472	525467	5573084	no	-	ST258	2	2	7	11	ybt 17; ICEKp10	251	clb 3	62-1LV	-	0	-	0	-	0	-	wzi154	KL107	none	Very high	0.9999		O2v2	O2	none	Very high	0.9838		aac(6')-Ib'.v1;aadA*;aadA2;strA.v1^;strB.v1	-	-	-	-	-	-	-	sul1;sul2
SRR1197660	SAMN02581335	Broad Institute	2013	USA: North Carolina	Klebsiella pneumoniae	strong	232	120417	494081	5802202	no	-	ST258	2	2	9	15	ybt 17; ICEKp10	251	clb 3	62-1LV	-	0	-	0	-	0	-	wzi154	KL107	none	Very high	0.9999		O2v2	O2	none	Very high	0.9838		aac(6')-Ib'.v1;aadA*;aadA2^;aph3-Ia.v1^;strA.v1^;strB.v1	-	-	-	-	mphA	catA1^	-	sul1;sul2
SRR1197667	SAMN02581325	Broad Institute	2012	USA: North Carolina	Klebsiella pneumoniae	strong	204	142437	672152	5788274	no	-	ST258	2	2	9	13	ybt 17; ICEKp10	251	clb 3	62-1LV	-	0	-	0	-	0	-	wzi154	KL107	none	Very high	0.9999		O2v2	O2	none	Very high	0.9838		aac(6')-Ib'.v1;aadA*;aadA2;strA.v1^;strB.v1	-	-	-	-	mphA	catA1^	-	sul1;sul2
SRR1197695	SAMN02581321	Broad Institute	2010	USA: North Carolina	Klebsiella pneumoniae	strong	229	161381	807450	5802777	no	-	ST258	2	2	9	15	ybt 17; ICEKp10	251	clb 3	62-1LV	-	0	-	0	-	0	-	wzi154	KL107	none	Very high	0.9999		O2v2	O2	none	Very high	0.9837		aac(6')-Ib'.v1;aadA*;aadA2^;aph3-Ia.v1^;strA.v1^;strB.v1	-	-	-	-	mphA	catA1^	-	sul1;sul2
SRR1203931	SAMN02581321	Broad Institute	2010	USA: North Carolina	Klebsiella pneumoniae	strong	299	53763	158114	5809853	no	-	ST258	2	2	9	16	ybt 17; ICEKp10	251	clb 3	62-1LV	-	0	-	0	-	0	-	wzi154	KL107	none	Very high	0.9999		O2v2	O2	none	Very high	0.9837		aac(6')-Ib'.v1;aadA*;aadA2^;aph3-Ia.v1^;strA.v1^;strB.v1	-	-	-	-	mphA	catA1^	-	sul1;sul2
SRR1203955	SAMN02581327	Broad Institute	2013	USA: North Carolina	Klebsiella pneumoniae	strong	247	64389	281863	5757310	no	-	ST258	2	2	9	13	ybt 17; ICEKp10	251	clb 3	62-1LV	-	0	-	0	-	0	-	wzi154	KL107	none	Very high	0.9999		O2v2	O2	none	Very high	0.9838		aac(6')-Ib'.v1;aadA2;aph3-Ia.v1^;strA.v1^;strB.v1	-	-	-	-	mphA	catA1^	-	sul1;sul2
SRR1203957	SAMN02581339	Broad Institute	2013	USA: North Carolina	Klebsiella pneumoniae	strong	201	94801	379247	5760221	no	-	ST258	2	2	9	15	ybt 17; ICEKp10	251	clb 3	62-1LV	-	0	-	0	-	0	-	wzi154	KL107	none	Very high	0.9999		O2v2	O2	none	Very high	0.9838		aac(6')-Ib'.v1*;aadA*;aadA2;aph3-Ia.v1^;strA.v1^;strB.v1	-	-	-	-	mphA	catA1^	-	sul1;sul2
SRR1203967	SAMN02581335	Broad Institute	2013	USA: North Carolina	Klebsiella pneumoniae	strong	214	86058	278892	5805825	no	-	ST258	2	2	9	16	ybt 17; ICEKp10	251	clb 3	62-1LV	-	0	-	0	-	0	-	wzi154	KL107	none	Very high	0.9999		O2v2	O2	none	Very high	0.9838		aac(6')-Ib'.v1;aadA*;aadA2^;aph3-Ia.v1^;strA.v1^;strB.v1	-	-	-	-	mphA	catA1^	-	sul1;sul2
SRR1203970	SAMN02581320	Broad Institute	2012	USA: North Carolina	Klebsiella pneumoniae	strong	297	50690	308231	5583469	no	-	ST258	2	2	7	10	ybt 17; ICEKp10	251	clb 3	62-1LV	-	0	-	0	-	0	-	wzi154	KL107	none	Very high	0.9999		O2v2	O2	none	Very high	0.9838		aadA2;strA.v1^;strB.v1	-	-	-	-	-	-	-	sul1;sul2
SRR1203982	SAMN02581319	Broad Institute	2012	USA: North Carolina	Klebsiella pneumoniae	strong	216	69398	226278	5539444	no	-	ST258	2	2	7	11	ybt 17; ICEKp10	251	clb 3	62-1LV	-	0	-	0	-	0	-	wzi154	KL107	none	Very high	0.9999		O2v2	O2	none	Very high	0.9838		aac(6')-Ib'.v1;aadA2;strA.v1^;strB.v1	-	-	-	-	-	-	-	sul1;sul2
SRR1203983	SAMN02581356	Broad Institute	2013	USA: North Carolina	Klebsiella pneumoniae	strong	215	95668	278892	5778386	no	-	ST258	2	2	7	12	ybt 17; ICEKp10	251	clb 3	62-1LV	-	0	-	0	-	0	-	wzi154	KL107	none	Very high	0.9999		O2v2	O2	none	Very high	0.9838		aac(6')-Ib'.v1;aadA*;aadA2;strA.v1^;strB.v1	-	-	-	-	-	-	-	sul1;sul2
SRR1203997	SAMN02581321	Broad Institute	2010	USA: North Carolina	Klebsiella pneumoniae	strong	299	55148	240834	5809382	no	-	ST258	2	2	9	16	ybt 17; ICEKp10	251	clb 3	62-1LV	-	0	-	0	-	0	-	wzi154	KL107	none	Very high	0.9999		O2v2	O2	none	Very high	0.9837		aac(6')-Ib'.v1;aadA*;aadA2^;aph3-Ia.v1^;strA.v1^;strB.v1	-	-	-	-	mphA	catA1^	-	sul1;sul2
SRR1203998	SAMN02581335	Broad Institute	2013	USA: North Carolina	Klebsiella pneumoniae	strong	225	85788	281720	5809479	no	-	ST258	2	2	9	16	ybt 17; ICEKp10	251	clb 3	62-1LV	-	0	-	0	-	0	-	wzi154	KL107	none	Very high	0.9999		O2v2	O2	none	Very high	0.9838		aac(6')-Ib'.v1;aadA*;aadA2^;aph3-Ia.v1^;strA.v1^;strB.v1	-	-	-	-	mphA	catA1^	-	sul1;sul2
SRR1204003	SAMN02581319	Broad Institute	2012	USA: North Carolina	Klebsiella pneumoniae	strong	223	65111	245158	5539809	no	-	ST258	2	2	7	12	ybt 17; ICEKp10	251	clb 3	62-1LV	-	0	-	0	-	0	-	wzi154	KL107	none	Very high	0.9999		O2v2	O2	none	Very high	0.9838		aac(6')-Ib'.v1;aadA*;aadA2;strA.v1^;strB.v1	-	-	-	-	-	-	-	sul1;sul2
SRR1204019	SAMN02581339	Broad Institute	2013	USA: North Carolina	Klebsiella pneumoniae	strong	197	104557	278793	5756543	no	-	ST258	2	2	9	15	ybt 17; ICEKp10	251	clb 3	62-1LV	-	0	-	0	-	0	-	wzi154	KL107	none	Very high	0.9999		O2v2	O2	none	Very high	0.9838		aac(6')-Ib'.v1*;aadA*;aadA2;aph3-Ia.v1^;strA.v1^;strB.v1	-	-	-	-	mphA	catA1^	-	sul1;sul2
SRR1204031	SAMN02581320	Broad Institute	2012	USA: North Carolina	Klebsiella pneumoniae	strong	306	47526	175111	5580186	no	-	ST258	2	2	7	11	ybt 17; ICEKp10	251	clb 3	62-1LV	-	0	-	0	-	0	-	wzi154	KL107	none	Very high	0.9999		O2v2	O2	none	Very high	0.9838		aac(6')-Ib'.v1;aadA*;aadA2;strA.v1^;strB.v1	-	-	-	-	-	-	-	sul1;sul2
SRR1204042	SAMN02581325	Broad Institute	2012	USA: North Carolina	Klebsiella pneumoniae	strong	200	99465	281862	5793373	no	-	ST258	2	2	9	14	ybt 17; ICEKp10	251	clb 3	62-1LV	-	0	-	0	-	0	-	wzi154	KL107	none	Very high	0.9999		O2v2	O2	none	Very high	0.9838		aac(6')-Ib'.v1;aadA*;aadA2;strA.v1^;strB.v1	-	-	-	-	mphA	catA1^	-	sul1;sul2
SRR1204045	SAMN02581325	Broad Institute	2012	USA: North Carolina	Klebsiella pneumoniae	strong	216	99447	281724	5792454	no	-	ST258	2	2	9	14	ybt 17; ICEKp10	251	clb 3	62-1LV	-	0	-	0	-	0	-	wzi154	KL107	none	Very high	0.9999		O2v2	O2	none	Very high	0.9838		aac(6')-Ib'.v1;aadA*;aadA2;strA.v1^;strB.v1	-	-	-	-	mphA	catA1^	-	sul1;sul2
SRR1204046	SAMN02581327	Broad Institute	2013	USA: North Carolina	Klebsiella pneumoniae	strong	240	70274	389261	5757694	no	-	ST258	2	2	9	13	ybt 17; ICEKp10	251	clb 3	62-1LV	-	0	-	0	-	0	-	wzi154	KL107	none	Very high	0.9999		O2v2	O2	none	Very high	0.9838		aac(6')-Ib'.v1;aadA2;aph3-Ia.v1^;strA.v1^;strB.v1	-	-	-	-	mphA	catA1^	-	sul1;sul2
SRR1204060	SAMN02581369	Broad Institute	2013	USA: North Carolina	Klebsiella pneumoniae	strong	229	91024	207575	5679753	no	-	ST258	0	2	9	15	-	0	-	0	-	0	-	0	-	0	-	wzi154	KL107	none	Very high	0.9999		O2v2	O2	none	Very high	0.9837		aac(6')-Ib'.v1*;aadA*;aadA2;aph3-Ia.v1^;strA.v1^;strB.v1	-	-	-	-	mphA	catA1^	-	sul1;sul2
SRR1204071	SAMN02581369	Broad Institute	2013	USA: North Carolina	Klebsiella pneumoniae	strong	224	84675	279903	5678822	no	-	ST258	0	2	9	15	-	0	-	0	-	0	-	0	-	0	-	wzi154	KL107	none	Very high	0.9999		O2v2	O2	none	Very high	0.9837		aac(6')-Ib'.v1*;aadA*;aadA2;aph3-Ia.v1^;strA.v1^;strB.v1	-	-	-	-	mphA	catA1^	-	sul1;sul2
SRR1206028	SAMN02581356	Broad Institute	2013	USA: North Carolina	Klebsiella pneumoniae	strong	218	92183	279055	5777882	no	-	ST258	2	2	7	12	ybt 17; ICEKp10	251	clb 3	62-1LV	-	0	-	0	-	0	-	wzi154	KL107	none	Very high	0.9999		O2v2	O2	none	Very high	0.9838		aac(6')-Ib'.v1;aadA*;aadA2;strA.v1^;strB.v1	-	-	-	-	-	-	-	sul1;sul2
SRR12508641	SAMN15868348	Hackensack-Meridian	2017	USA: South	Klebsiella pneumoniae	strong	151	139053	407152	5673376	no	-	ST258	0	2	7	9	-	0	-	0	-	0	-	0	-	0	-	wzi154	KL107	?	Good	0.9998		unknown (best match = OL102)	unknown	-*	None	0.8802	OL102_05_wbbL,OL102_06_rhamnan,OL102_07_wzm,OL102_08_wzt	aac(6')-Ib'.v1*;aadA*;aadA2^	-	-	-	-	-	-	-	sul1
SRR12509368	SAMN15868759	Hackensack-Meridian	2017	USA: South	Klebsiella pneumoniae	strong	141	167966	377746	5810025	no	-	ST258	2	2	8	13	ybt 17; ICEKp10	251	clb 3	62-2LV	-	0	-	0	-	0	-	wzi154	KL107	none	Very high	0.9999		O2v2	O2	none	Very high	0.9838		aac(6')-Ib'.v1;aadA2^;strA.v1*;strB.v1	-	-	-	-	-	catA1*	-	sul1;sul2
SRR14449338	SAMN19016623	Hackensack-Meridian	2018	USA	Klebsiella pneumoniae	strong	235	90180	280375	5352117	no	-	ST258	0	2	5	6	-	0	-	0	-	0	-	0	-	0	-	wzi154	unknown (best match = KL107)	?-	None	0.9996	KL107_04_wza,KL107_07_wbaP,KL107_09,KL107_10	unknown (best match = OL102)	unknown	-*	None	0.8802	OL102_05_wbbL,OL102_06_rhamnan,OL102_07_wzm,OL102_08_wzt	aac(6')-Ib'.v1*;aadA*	-	-	-	-	-	-	-	-
SRR14532050	SAMN17600192	Northwestern University	2013-07	USA: Chicago,	Klebsiella pneumoniae	strong	236	126389	357626	6061790	no	-	ST258	2	2	10	18	ybt 17; ICEKp10	291	clb 3	17-1LV	-	0	-	0	-	0	-	wzi154	KL107	none	Very high	0.9999		O2v2	O2	none	Very high	0.9838		aac(3)-IId^;aac(6')-Ib'.v1;aadA*;aadA2^;aadA5;strA.v1^;strB.v1*	-	-	-	-	mphA	catA1^	-	sul1;sul2
SRR14532092	SAMN17600155	Northwestern University	2012-04	USA: Chicago,	Klebsiella pneumoniae	strong	154	129657	438799	5829181	no	-	ST258	2	2	8	14	ybt 17; ICEKp10	289	clb 3	17-1LV	-	0	-	0	-	0	-	wzi154	KL107	?-	Good	0.9999	KL107_10	O2v2	O2	none	Very high	0.9838		aac(6')-Ib'.v1;aadA*;aadA2^;strA.v1^;strB.v1	-	-	-	-	-	catA1^	-	sul1;sul2
SRR14532117	SAMN17600134	Northwestern University	2011-09	USA: Chicago,	Klebsiella pneumoniae	strong	230	119157	333631	6063472	no	-	ST258	2	2	11	19	ybt 17; ICEKp10	291	clb 3	17-1LV	-	0	-	0	-	0	-	wzi154	KL107	?	Good	0.9999		O2v2	O2	none	Very high	0.9838		aac(3)-IId^;aac(6')-Ib'.v1;aadA*;aadA2^;aadA5;strA.v1^;strB.v1*	-	-	-	-	mphA	catA1^	-	sul1;sul2
SRR14532143	SAMN17600252	Northwestern University	2016-01	USA: Chicago,	Klebsiella pneumoniae	strong	184	126914	296904	5816871	no	-	ST258	2	2	9	13	ybt 17; ICEKp10	289	clb 3	17-3LV	-	0	-	0	-	0	-	wzi154	KL107	none	Very high	0.9999		O2v2	O2	none	Very high	0.9838		aac(6')-Ib'.v1*;aadA*;aph3-Ia.v1^;strA.v1^;strB.v1	-	-	-	-	mphA	catA1^	-	sul2
SRR14532162	SAMN17600235	Northwestern University	2015-08	USA: Chicago,	Klebsiella pneumoniae	strong	1900-06-20	139625	331347	5783096	no	-	ST258	2	2	7	10	ybt 17; ICEKp10	289	clb 3	17-1LV	-	0	-	0	-	0	-	wzi154	KL107	none	Very high	0.9998		O2v2	O2	none	Very high	0.9838		aac(6')-Ib'.v1*;aadA*;strA.v1^;strB.v1	-	-	-	-	-	-	-	sul2
SRR2965686	SAMN03733778	University of Virginia Health System	2011-11	USA: Virginia	Klebsiella pneumoniae	strong	123	115613	325156	5532097	no	-	ST258	1	2	7	10	ybt 9; ICEKp3	198-1LV	-	0	-	0	-	0	-	0	-	wzi154	KL107	none	Very high	0.9998		O2v2	O2	none	Very high	0.9837		aac(3)-IV;aac(6')-Ib'.v1*;aadA2;aph(4)-Ia	-	-	-	-	-	cmlA1*	-	sul3
SRR5093480	SAMN05956107	JCVI	2013	USA: Ohio	Klebsiella pneumoniae	strong	1900-05-27	130634	671561	5665383	no	-	ST258	0	2	7	10	-	0	-	0	-	0	-	0	-	0	-	-	unknown (best match = KL107)	?-	None	0.9999	KL107_03_wzi,KL107_04_wza	O2v2	O2	none	Very high	0.9838		aac(3)-IV;aadA2;aadA^;aph(4)-Ia	-	-	-	-	-	cmlA1*	-	sul1;sul3
SRR5093485	SAMN05956112	JCVI	2013	USA: Ohio	Klebsiella pneumoniae	strong	1900-05-22	135113	567245	5668818	no	-	ST258	0	2	6	9	-	0	-	0	-	0	-	0	-	0	-	wzi154	KL107	?	Good	0.9999		O2v2	O2	none	Very high	0.9838		aac(3)-IV;aac(6')-Ib'.v1;aadA2;aadA^;aph(4)-Ia	-	-	-	-	-	cmlA1*	-	sul3
SRR5093531	SAMN05956122	JCVI	2013	USA: Ohio	Klebsiella pneumoniae	strong	1900-05-21	150209	671583	5678846	no	-	ST258	0	2	7	11	-	0	-	0	-	0	-	0	-	0	-	wzi154	KL107	none	Very high	0.9999		O2v2	O2	none	Very high	0.9838		aac(3)-IV;aac(6')-Ib'.v1;aadA2;aadA^;aph(4)-Ia;aph3-Ia.v1^	-	-	-	-	mphA	cmlA1*	-	sul3
SRR5093688	SAMN05956133	JCVI	2014	USA: Ohio	Klebsiella pneumoniae	strong	1900-04-20	144768	671561	5498500	no	-	ST258	0	2	7	10	-	0	-	0	-	0	-	0	-	0	-	wzi154	KL107	none	Very high	0.9999		O2v2	O2	none	Very high	0.9838		aac(3)-IV;aac(6')-Ib'.v1;aadA2;aadA^;aph(4)-Ia	-	-	-	-	-	cmlA1*	-	sul3
SRR5168837	SAMN06218027	JCVI	2013	USA	Klebsiella pneumoniae	strong	1900-08-09	134034	402254	5848374	no	-	ST258	2	3	10	12	ybt 17; ICEKp10	289	clb 3	17-1LV	-	0	-	0	-	0	-	wzi154	KL107	?	Good	0.9999		unknown (best match = OL102)	unknown	-*	None	0.8802	OL102_05_wbbL,OL102_06_rhamnan,OL102_07_wzm,OL102_08_wzt	aadA*;aph3-Ia.v1^;strA.v1^;strB.v1	-	-	-	-	mphA	catA1^	-	sul2
SRR5168839	SAMN06218025	JCVI	2013	USA	Klebsiella pneumoniae	strong	1900-07-25	134104	252148	5800284	no	-	ST258	2	3	8	9	ybt 17; ICEKp10	289	clb 3	17-1LV	-	0	-	0	-	0	-	wzi154	KL107	?	Good	0.9999		unknown (best match = OL102)	unknown	-*	None	0.8802	OL102_05_wbbL,OL102_06_rhamnan,OL102_07_wzm,OL102_08_wzt	aadA*;strA.v1^;strB.v1	-	-	-	-	-	-	-	sul2
SRR5168850	SAMN06218046	JCVI	2013	USA	Klebsiella pneumoniae	strong	1900-08-24	130289	455651	5896574	no	-	ST258	2	3	10	12	ybt 17; ICEKp10	293	clb 3	17-1LV	-	0	-	0	-	0	-	wzi154	KL107	none	Very high	0.9999		unknown (best match = O2v1)	unknown	-	None	0.9828	O1/O2v1_04_glf,O1/O2v1_05_wbbN,O1/O2v1_06_wbbO,O1/O2v1_07_kfoC	aac(6')-Ib'.v1*;aadA*;strA.v1^;strB.v1	-	-	-	-	mphA	-	-	sul2*
SRR5168851	SAMN06218045	JCVI	2013	USA	Klebsiella pneumoniae	strong	1900-06-27	145906	303761	5791212	no	-	ST258	2	2	9	16	ybt 17; ICEKp10	251	clb 3	62-1LV	-	0	-	0	-	0	-	wzi154	KL107	?-	Good	0.9999	KL107_06_wzc	O2v2	O2	none	Very high	0.9838		aac(6')-Ib'.v1;aadA*;aadA2^;aph3-Ia.v1^;strA.v1^;strB.v1	-	-	-	-	mphA	catA1^	-	sul1;sul2
SRR5168852	SAMN06218044	JCVI	2013	USA	Klebsiella pneumoniae	strong	1900-07-26	129689	455659	5759129	no	-	ST258	2	3	8	9	ybt 17; ICEKp10	293	clb 3	17-1LV	-	0	-	0	-	0	-	wzi154	KL107	none	Very high	0.9999		unknown (best match = O2v1)	unknown	-	None	0.9828	O1/O2v1_04_glf,O1/O2v1_05_wbbN,O1/O2v1_06_wbbO,O1/O2v1_07_kfoC	aadA*;strA.v1^;strB.v1	-	-	-	-	-	-	-	sul2*
SRR5467296	SAMN06812587	JCVI	2012	USA: Ohio	Klebsiella pneumoniae	strong	139	142222	671561	5656351	no	-	ST258	0	2	9	13	-	0	-	0	-	0	-	0	-	0	-	wzi154	KL107	none	Very high	0.9999		O2v2	O2	none	Very high	0.9837		aac(3)-IV;aadA2;aph(4)-Ia;aph3-Ia.v1^	-	-	-	-	mphA	cmlA1*	-	sul1;sul3
SRR5467298	SAMN06812585	JCVI	2012	USA: Ohio	Klebsiella pneumoniae	strong	127	150209	671328	5590692	no	-	ST258	0	2	6	8	-	0	-	0	-	0	-	0	-	0	-	wzi154	KL107	none	Very high	0.9999		O2v2	O2	none	Very high	0.9838		aac(3)-IV;aadA2;aadA^;aph(4)-Ia	-	-	-	-	-	cmlA1*	-	sul3
SRR5467299	SAMN06812586	JCVI	2012	USA: Ohio	Klebsiella pneumoniae	strong	135	129666	456024	5651099	no	-	ST258	0	2	6	9	-	0	-	0	-	0	-	0	-	0	-	wzi154	KL107	none	Very high	0.9999		O2v2	O2	none	Very high	0.9838		aac(3)-IV;aac(6')-Ib'.v1;aadA2;aadA^;aph(4)-Ia	-	-	-	-	-	cmlA1*	-	sul3
SRR5467301	SAMN06812583	JCVI	2012	USA: Ohio	Klebsiella pneumoniae	strong	159	144540	671561	5780981	no	-	ST258	0	2	10	19	-	0	-	0	-	0	-	0	-	0	-	wzi154	KL107	?	Good	0.9999		O2v2	O2	none	Very high	0.9838		aac(3)-IV;aac(6')-Ib'.v1;aadA2;aadA^;aph(4)-Ia;aph3-Ia.v1^;strA.v1^;strB.v1*	-	-	-	-	mphA	cmlA1*	-	sul1;sul2;sul3
SRR5467305	SAMN06812580	JCVI	2012	USA: Ohio	Klebsiella pneumoniae	strong	116	144539	671354	5634291	no	-	ST258	0	2	5	5	-	0	-	0	-	0	-	0	-	0	-	wzi154	KL107	none	Very high	0.9999		O2v2	O2	none	Very high	0.9838		aac(6')-Ib'.v1*;aadA*	-	-	-	-	-	-	-	-
SRR5467307	SAMN06812577	JCVI	2012	USA: Ohio	Klebsiella pneumoniae	strong	1900-05-01	143708	455651	5585152	no	-	ST258	0	2	7	9	-	0	-	0	-	0	-	0	-	0	-	wzi154	KL107	none	Very high	0.9999		O2v2	O2	none	Very high	0.9838		aac(3)-IV;aadA2;aph(4)-Ia	-	-	-	-	mphA	-	-	sul1
SRR5467309	SAMN06812575	JCVI	2012	USA: Ohio	Klebsiella pneumoniae	strong	1900-04-26	165319	671556	5625283	no	-	ST258	0	2	5	6	-	0	-	0	-	0	-	0	-	0	-	wzi154	KL107	none	Very high	0.9999		O2v2	O2	none	Very high	0.9838		aac(6')-Ib'.v1*;aadA*	-	-	-	-	-	-	-	-
SRR5467310	SAMN06812574	JCVI	2013	USA: Ohio	Klebsiella pneumoniae	strong	1900-05-15	149643	455551	5711202	no	-	ST258	0	2	7	11	-	0	-	0	-	0	-	0	-	0	-	wzi154	KL107	none	Very high	0.9999		O2v2	O2	none	Very high	0.9838		aac(3)-IV;aadA*;aadA2;aph(4)-Ia;aph3-Ia.v1^	-	-	-	-	mphA	-	-	sul1
SRR5467313	SAMN06812612	JCVI	2013	USA: Ohio	Klebsiella pneumoniae	strong	1900-04-24	149643	671584	5582538	no	-	ST258	0	2	7	10	-	0	-	0	-	0	-	0	-	0	-	wzi154	KL107	none	Very high	0.9999		O2v2	O2	none	Very high	0.9838		aac(3)-IV;aac(6')-Ib'.v1*;aadA2;aph(4)-Ia	-	-	-	-	-	cmlA1*	-	sul3
SRR5467315	SAMN06812610	JCVI	2013	USA: Ohio	Klebsiella pneumoniae	strong	1900-05-09	152046	543730	5588668	no	-	ST258	0	2	7	9	-	0	-	0	-	0	-	0	-	0	-	wzi154	KL107	?	Good	0.9997		O2v2	O2	none	Very high	0.9838		aac(3)-IV;aadA2;aph(4)-Ia	-	-	-	-	-	cmlA1*	-	sul3
SRR5467364	SAMN06812605	JCVI	2013	USA: Ohio	Klebsiella pneumoniae	strong	1900-04-19	137761	456221	5488472	no	-	ST258	0	2	3	2	-	0	-	0	-	0	-	0	-	0	-	wzi154	KL107	none	Very high	0.9999		O2v2	O2	none	Very high	0.9838		-	-	-	-	-	-	-	-	-
SRR5467371	SAMN06812599	JCVI	2013	USA: Ohio	Klebsiella pneumoniae	strong	1900-06-30	154758	546972	5943414	no	-	ST258	2	2	8	14	ybt 17; ICEKp10	291-1LV	clb 3	17-1LV	-	0	-	0	-	0	-	-	KL107	none	Good	0.9998		O2v2	O2	none	Very high	0.9838		aac(6')-Ib'.v1*;aadA*;aadA2^;strA.v1^;strB.v1	-	-	-	-	-	catA1^	-	sul1;sul2
SRR5467394	SAMN06812593	JCVI	2014	USA: Ohio	Klebsiella pneumoniae	strong	1900-05-02	144539	544057	5642538	no	-	ST258	0	2	7	8	-	0	-	0	-	0	-	0	-	0	-	wzi154	KL107	none	Very high	0.9999		O2v2	O2	none	Very high	0.9838		aac(3)-IV;aadA2;aph(4)-Ia	-	-	-	-	-	cmlA1*	-	sul3
SRR5467401	SAMN06812631	JCVI	2013	USA: Ohio	Klebsiella pneumoniae	strong	1900-04-18	149744	671559	5523651	no	-	ST258	0	2	6	9	-	0	-	0	-	0	-	0	-	0	-	wzi154	KL107	none	Very high	0.9999		O2v2	O2	none	Very high	0.9838		aac(3)-IV;aac(6')-Ib'.v1;aadA2;aadA^;aph(4)-Ia	-	-	-	-	-	cmlA1*	-	sul3
SRR5467411	SAMN06812662	JCVI	2014	USA: Ohio	Klebsiella pneumoniae	strong	133	127686	543824	5641270	no	-	ST258	0	2	7	9	-	0	-	0	-	0	-	0	-	0	-	wzi154	KL107	none	Very high	0.9998		O2v2	O2	none	Very high	0.9838		aac(3)-IV;aadA2;aph(4)-Ia	-	-	-	-	-	cmlA1*	-	sul3
SRR5467416	SAMN06812658	JCVI	2014	USA: North Carolina	Klebsiella pneumoniae	strong	146	166031	451407	5659918	no	-	ST258	0	2	8	13	-	0	-	0	-	0	-	0	-	0	-	wzi154	KL107	none	Very high	0.9998		O2v1	O2	-	Good	0.9843	O1/O2v1_06_wbbO,O1/O2v1_07_kfoC	aac(3)-IV;aac(6')-Ib'.v1;aadA2;aadA^;aph(4)-Ia;aph3-Ia.v1^	-	-	-	-	mphA	cmlA1*	-	sul1;sul3
SRR5467424	SAMN06812650	JCVI	2015	USA: North Carolina	Klebsiella pneumoniae	strong	1900-05-17	144539	543734	5749384	no	-	ST258	0	2	8	11	-	0	-	0	-	0	-	0	-	0	-	wzi154	KL107	none	Very high	0.9999		O2v2	O2	none	Very high	0.9838		aac(6')-Ib'.v1*;aadA2;ant(2'')-Ia	-	-	-	-	-	catB11;catB3.v2;cmlA6*	-	sul1
SRR5467458	SAMN06812667	JCVI	2014	USA:	Klebsiella pneumoniae	strong	138	150209	439288	5622519	no	-	ST258	0	2	7	7	-	0	-	0	-	0	-	0	-	0	-	wzi154	KL107	none	Very high	0.9999		O2v2	O2	none	Very high	0.9838		aadA2^;aph3-Ia.v1^	-	-	-	-	mphA	-	-	sul1
SRR5467460	SAMN06812666	JCVI	2016	USA:	Klebsiella pneumoniae	strong	151	129666	448549	5694687	no	-	ST258	0	2	8	10	-	0	-	0	-	0	-	0	-	0	-	wzi154	KL107	none	Very high	0.9997		O2v2	O2	none	Very high	0.9838		aadA*;aadA2^;ant(2'')-Ia	-	-	-	-	mphA	-	-	sul1
SRR6763937	SAMN08579673	JCVI	2013	USA: Ohio	Klebsiella pneumoniae	strong	151	129689	456134	5675155	no	-	ST258	0	2	8	12	-	0	-	0	-	0	-	0	-	0	-	wzi154	KL107	?	Good	0.9999		O2v2	O2	none	Very high	0.9838		aac(3)-IV;aadA2;aadA^;aph(4)-Ia;aph3-Ia.v1^	-	-	-	-	mphA	cmlA1*	-	sul1;sul3
SRR6763985	SAMN08579661	JCVI	2014	USA: Ohio	Klebsiella pneumoniae	strong	125	139683	544057	5534475	no	-	ST258	0	2	7	10	-	0	-	0	-	0	-	0	-	0	-	wzi154	KL107	none	Very high	0.9999		O2v2	O2	none	Very high	0.9838		aac(3)-IV;aadA*;aadA2;aph(4)-Ia	-	-	-	-	-	cmlA1*	-	sul3
SRR6844975	SAMN08720215	Columbia University	2013	USA: New York	Klebsiella pneumoniae	strong	226	130849	331317	5803287	yes (1)	ambiguous_bases	ST258	2	2	9	16	ybt 17; ICEKp10	251	clb 3	62	-	0	-	0	-	0	-	wzi154	KL107	none	Very high	0.9996		O2v2	O2	none	Very high	0.9838		aac(6')-Ib'.v1;aadA*;aadA2^;aph3-Ia.v1^;strA.v1^;strB.v1	-	-	-	-	mphA	catA1^	-	sul1;sul2
SRR6845017	SAMN08720208	Columbia University	2013	USA: New York	Klebsiella pneumoniae	strong	217	130809	331299	5806213	yes (3)	ambiguous_bases	ST258	2	2	9	16	ybt 17; ICEKp10	251	clb 3	62-2LV	-	0	-	0	-	0	-	wzi154	KL107	none	Very high	0.9999		O2v2	O2	none	Very high	0.9838		aac(6')-Ib'.v1;aadA*;aadA2^;aph3-Ia.v1^;strA.v1^;strB.v1	-	-	-	-	mphA	catA1^	-	sul1;sul2
SRR8072017	SAMN06218109	JCVI	2013	USA	Klebsiella pneumoniae	strong	1900-08-17	129666	340510	5921885	no	-	ST258	2	2	9	15	ybt 17; ICEKp10	269	clb 3	19	-	0	-	0	-	0	-	wzi154	KL107	none	Very high	0.9999		O2v2	O2	none	Very high	0.9838		aac(6')-Ib'.v1;aadA*;aadA2^;aph3-Ia.v1^;strA.v1^;strB.v1	-	-	-	-	mphA	catA1^	-	sul1;sul2
SRR9858757	SAMN12392864	Columbia	2013-04-17	USA: New York	Klebsiella pneumoniae	strong	217	130809	331299	5806213	yes (3)	ambiguous_bases	ST258	2	2	9	16	ybt 17; ICEKp10	251	clb 3	62-2LV	-	0	-	0	-	0	-	wzi154	KL107	none	Very high	0.9999		O2v2	O2	none	Very high	0.9838		aac(6')-Ib'.v1;aadA*;aadA2^;aph3-Ia.v1^;strA.v1^;strB.v1	-	-	-	-	mphA	catA1^	-	sul1;sul2
SRR9858768	SAMN12392912	Columbia	2013-11-29	USA: New York	Klebsiella pneumoniae	strong	226	130849	331317	5803287	yes (1)	ambiguous_bases	ST258	2	2	9	16	ybt 17; ICEKp10	251	clb 3	62	-	0	-	0	-	0	-	wzi154	KL107	none	Very high	0.9996		O2v2	O2	none	Very high	0.9838		aac(6')-Ib'.v1;aadA*;aadA2^;aph3-Ia.v1^;strA.v1^;strB.v1	-	-	-	-	mphA	catA1^	-	sul1;sul2
SRR12509591	SAMN15868599	Hackensack-Meridian	2017	USA: Northeast	Klebsiella pneumoniae	strong	214	100690	283236	5761438	no	-	ST258	2	2	8	8	ybt 17; ICEKp10	251-1LV	clb 3	62	-	0	-	0	-	0	-	wzi168	unknown (best match = KL25)	?-	None	0.9808	KL25_07_wcaJ,KL25_08_wzy,KL25_09_wfeD,KL25_10,KL25_11_wcuB,KL25_12_wzx	O5	O5	*	High	0.9418		aac(6')-Ib'.v1;aadA2^	-	-	-	-	mphA	catA1^	-	sul1
SRR17250556	SAMN24145042	Utah Public Health Laboratory	2021-10-23	USA	Klebsiella pneumoniae	strong	122	209780	504475	5521039	no	-	ST258	2	2	6	5	ybt 17; ICEKp10	267-3LV	clb 3	19-1LV	-	0	-	0	-	0	-	wzi154	KL107	none	Very high	0.9999		O2v2	O2	none	Very high	0.9838		aac(6')-Ib'.v1	-	-	-	-	mphA	-	-	-
SRR5386710	SAMN06438438	Houston Methodist Hospital	2014-05-09	USA: Houston	Klebsiella pneumoniae	strong	176	105044	409986	5590974	no	-	ST258	0	2	3	2	-	0	-	0	-	0	-	0	-	0	-	wzi154	KL107	none	Very high	0.9999		O2v2	O2	none	Very high	0.9838		-	-	-	-	-	-	-	-	-
SRR5386716	SAMN06438432	Houston Methodist Hospital	2014-05-13	USA: Houston	Klebsiella pneumoniae	strong	193	115719	236947	5666540	no	-	ST258	0	2	7	9	-	0	-	0	-	0	-	0	-	0	-	wzi154	KL107	none	Very high	0.9982		O2v2	O2	none	Very high	0.9838		aac(3)-IId^;aac(6')-Ib'.v1;strA.v1^;strB.v1*	-	-	-	-	mphA	-	-	sul2
SRR5386898	SAMN06437106	Houston Methodist Hospital	2011-10-21	USA: Houston	Klebsiella pneumoniae	strong	253	165720	455621	5574517	no	-	ST258	0	2	8	9	-	0	-	0	-	0	-	0	-	0	-	wzi29	KL106	?	Good	0.9992		O2v2	O2	none	Very high	0.9848		aac(6')-Ib'.v1;aadA2^;aph3-Ia.v1^	-	-	-	-	mphA	catA1^	-	sul1
SRR5387218	SAMN06438951	Houston Methodist Hospital	2015-03-22	USA: Houston	Klebsiella pneumoniae	strong	211	139053	331225	5820900	no	-	ST258	2	2	3	2	ybt 17; ICEKp10	267-1LV	clb 3	19	-	0	-	0	-	0	-	wzi154	KL107	none	Very high	0.9999		O2v2	O2	none	Very high	0.9838		-	-	-	-	-	-	-	-	-
SRR5467373	SAMN06812597	JCVI	2013	USA: Ohio	Klebsiella pneumoniae	strong	1900-05-01	145235	397778	5490585	no	-	ST258	0	2	5	5	-	0	-	0	-	0	-	0	-	0	-	wzi29	KL106	?-	Good	0.9997	KL106_15_rfbp	O2v2	O2	none	Very high	0.9848		aac(6')-Ib'.v1;aph3-Ia.v1*?	-	-	-	-	-	-	-	-
SRR8072021	SAMN06218112	JCVI	2013	USA	Klebsiella pneumoniae	strong	1900-06-27	139344	610100	5612223	no	-	ST258	0	2	8	8	-	0	-	0	-	0	-	0	-	0	-	wzi29	KL106	none	Very high	1		O2v2	O2	none	Very high	0.9848		aac(6')-Ib'.v1;aadA2	-	-	-	-	mphA	catA1^	-	sul1
SRR849548	SAMN02141987	JCVI	2008-12-22	USA	Klebsiella pneumoniae	strong	1900-07-25	146270	287230	5555221	no	-	ST258	0	2	8	8	-	0	-	0	-	0	-	0	-	0	-	wzi29	KL106	?	Good	0.9987		O2v2	O2	none	Very high	0.9848		aac(6')-Ib'.v1;aadA2^	-	-	-	-	mphA	catA1^	-	sul1
SRR12009600	SAMN15226422	Division of Consolidated Laboratory Services	2018	USA	Klebsiella pneumoniae	strong	117	234710	672678	5639955	no	-	ST258	0	2	7	11	-	0	-	0	-	0	-	0	-	0	-	wzi154	KL107	none	Very high	0.9999		O2v2	O2	none	Very high	0.9838		aac(6')-Ib'.v1;aadA2;strA.v1^;strB.v1	-	-	-	-	-	-	-	sul1;sul2
SRR14449348	SAMN19016614	Hackensack-Meridian	2018	USA	Klebsiella pneumoniae	strong	153	124234	297791	5670616	no	-	ST258	2	2	7	10	ybt 17; ICEKp10	289-1LV	clb 3	17-1LV	-	0	-	0	-	0	-	wzi154	KL107	?	Good	0.9997		O2v2	O2	?-	Good	0.9836	O1/O2v2_01_wzm,O1/O2v2_06_wbbO,O1/O2v2_08_gmlC	aac(6')-Ib'.v1;aadA*;strA.v1^;strB.v1	-	-	-	-	-	-	-	sul2
SRR8071957	SAMN06218091	JCVI	2013	USA	Klebsiella pneumoniae	strong	1900-08-09	126390	323016	5889573	no	-	ST258	2	2	8	11	ybt 17; ICEKp10	289	clb 3	17-1LV	-	0	-	0	-	0	-	wzi154	KL107	none	Very high	0.9999		O2v2	O2	?-	Good	0.9838	O1/O2v2_07_kfoC	aac(6')-Ib'.v1;aadA*;strA.v1^;strB.v1	-	-	-	-	-	catA1^	-	sul2
SRR9858906	SAMN12392860	Columbia	2013-01-21	USA: New York	Klebsiella pneumoniae	strong	1900-09-16	95942	291932	5882770	no	-	ST258	2	2	9	16	ybt 17; ICEKp10	251	clb 3 (incomplete)	62-1LV	-	0	-	0	-	0	-	wzi154	KL107	?-	Good	0.9999	KL107_07_wbaP,KL107_10	O2v2	O2	none	Very high	0.9838		aac(6')-Ib'.v1*;aadA*;aadA2;aph3-Ia.v1^;strA.v1^;strB.v1	-	-	-	-	mphA	catA1^	-	sul1;sul2
SRR12009637	SAMN15226381	Division of Consolidated Laboratory Services	2019	USA	Klebsiella pneumoniae	strong	115	203938	449921	5672401	no	-	ST258	2	2	7	11	ybt 17; ICEKp10	251-1LV	clb 3	62-1LV	-	0	-	0	-	0	-	wzi154	KL107	none	Very high	0.9994		O2v2	O2	none	Very high	0.9837		aac(6')-Ib'.v1;aadA2;strA.v1^;strB.v1	-	-	-	-	-	-	-	sul1;sul2
SRR14449465	SAMN19016566	Hackensack-Meridian	2018	USA	Klebsiella pneumoniae	strong	193	137827	340406	5581183	no	-	ST258	0	2	8	7	-	0	-	0	-	0	-	0	-	0	-	wzi154	KL107	none	Very high	0.9998		O2v2	O2	?-	Good	0.9836	O1/O2v2_07_kfoC	aac(6')-Ib'.v1	-	-	-	-	-	catA1^	-	-
SRR2915811	SAMN04102244	CDC	2015	USA: IN	Klebsiella pneumoniae	strong	103	257431	801601	5569146	no	-	ST258-1LV	1	2	8	8	ybt 13; ICEKp2	299-3LV	-	0	-	0	-	0	-	0	-	-	KL106	?	Good	0.9997		O2v2	O2	?-	Good	0.9832	O1/O2v2_01_wzm,O1/O2v2_09_gmlB	aac(6')-Ib'.v1;aadA2^	-	-	-	-	mphA	catA1^	-	sul1
SRR1166976	SAMN02631029	NIAID	2010	USA: NJ	Klebsiella pneumoniae	strong	151	142877	367545	5502431	no	-	ST258-1LV	0	2	7	13	-	0	-	0	-	0	-	0	-	0	-	wzi29	KL106	?	Good	0.9987		O2v2	O2	none	Very high	0.9848		aac(3)-IV;aac(6')-Ib'.v1;aadA2;aadA^;aph(4)-Ia;aph3-Ia.v1^	-	-	-	-	mphA	catA1^;cmlA1*	-	sul1;sul3
SRR5666411	SAMN07212943	CDC	2015-11-28	USA	Klebsiella pneumoniae	strong	142	201128	806834	5958554	no	-	ST258-1LV	2	2	7	7	ybt 17; ICEKp10	251	clb 3	62-1LV	-	0	-	0	-	0	-	wzi154	KL107	none	Very high	0.9999		unknown (best match = O2v2)	unknown	?-	Low	0.9848	O1/O2v2_03_wbbM	aac(6')-Ib'.v1;aadA2^	-	-	-	-	mphA	-	-	sul1
SRR1167004	SAMN02631057	NIAID	2010	USA: PA	Klebsiella pneumoniae	strong	1900-06-13	104490	358616	5417218	no	-	ST258-1LV	0	3	8	12	-	0	-	0	-	0	-	0	-	0	-	wzi29	KL106	?	Good	0.9981		O2v2	O2	?	Good	0.9848		aac(3)-IV;aac(6')-Ib'.v1;aadA2;aadA^;aph(4)-Ia;aph3-Ia.v1^	-	-	-	-	-	cmlA1*	-	sul1;sul3
SRR5467399	SAMN06812589	JCVI	2014	USA: Ohio	Klebsiella pneumoniae	strong	1900-04-03	296465	442604	5524424	no	-	ST2623	0	0	3	2	-	0	-	0	-	0	-	0	-	0	-	-	KL52	?-*	Good	0.9663	KL52_15_wcpG	OL103	OL103	-*	Good	0.9425	OL103_05_spsA,OL103_06_wbbL	-	-	-	-	-	-	-	-	sul2
SRR17125465	SAMN23611005	Arizona State Public Health Laboratory	2021-09-24	USA	Klebsiella pneumoniae	strong	125	226883	901928	5662541	yes (1)	ambiguous_bases	ST2648	0	2	5	7	-	0	-	0	-	0	-	0	-	0	-	wzi490	KL8	none	Very high	0.9938		O1v1	O1	none	Very high	0.9772		aac(6')-Ib'.v1;aadA*;aph(3')-VI	-	-	qnrS1	-	-	-	-	-
SRR14449659	SAMN19016708	Hackensack-Meridian	2017	USA	Klebsiella pneumoniae	strong	199	138904	373841	5970369	no	-	ST268	1	2	6	9	ybt 10; ICEKp4	95-1LV	-	0	-	0	-	0	-	0	-	wzi95	KL20	none	Very high	0.9995		O2v1	O2	none	Very high	0.9896		aac(6')-Ib'.v1*;aadA*;strA.v1^;strB.v1^	-	-	-	-	-	-	-	sul2
SRR14450288	SAMN19016725	Hackensack-Meridian	2018	USA	Klebsiella pneumoniae	strong	201	138193	373841	5977356	no	-	ST268	1	2	6	9	ybt 10; ICEKp4	95-1LV	-	0	-	0	-	0	-	0	-	wzi95	KL20	none	Very high	0.9995		O2v1	O2	none	Very high	0.9896		aac(6')-Ib'.v1*;aadA*;strA.v1^;strB.v1^	-	-	-	-	-	-	-	sul2
SRR17311737	SAMN24300519	Washington State Department of Health	2021	USA	Klebsiella pneumoniae	strong	60	374534	840091	5464755	no	-	ST268	5	2	1	1	ybt 9; ICEKp3	69-6LV	clb 3	13-3LV	iuc 1	1-1LV	iro 1	1	rmp unknown	0	-	wzi95	KL20	none	Very high	0.9994		O2v1	O2	none	Very high	0.9896		-	-	-	-	-	-	-	-	-
SRR12902643	SAMN16558125	CDC	2017	USA	Klebsiella pneumoniae	strong	72	309110	717778	5607612	yes (1)	ambiguous_bases	ST273-1LV	1	2	5	7	ybt 9; ICEKp3	183-1LV	-	0	-	0	-	0	-	0	-	wzi174	KL74	?	Good	0.9894		O3b	O3b	?-*	Good	0.9138	O3b_08_wbdC	aac(6')-Ib'.v1;aadA*	-	-	qnrS1	-	-	-	-	-
SRR5666401	SAMN07212923	CDC	2015-11-25	USA	Klebsiella pneumoniae	strong	57	333147	717778	5495945	no	-	ST273-1LV	1	2	5	6	ybt 9; ICEKp3	183-1LV	-	0	-	0	-	0	-	0	-	wzi174	KL74	?	Good	0.9894		O3b	O3b	?*	Good	0.9151		aac(6')-Ib'.v1;aadA*	-	-	-	-	-	-	-	-
SRR5666507	SAMN07212863	CDC	2015-01-24	USA	Klebsiella pneumoniae	strong	78	309109	854286	5675259	no	-	ST273-1LV	1	2	7	13	ybt 9; ICEKp3	183-1LV	-	0	-	0	-	0	-	0	-	-	unknown (best match = KL74)	?-	None	0.9732	KL74_01_galF,KL74_02_cpsACP,KL74_03_wzi,KL74_04_wza,KL74_05_wzb,KL74_06_wzc,KL74_07_wbaP,KL74_08_wcuD,KL74_09_wcuE	unknown (best match = O3/O3a)	unknown	-*	None	0.8534	O3/O3a_03_wzm,O3/O3a_04_wzt,O3/O3a_05_wbdD,O3/O3a_06_wbdA,O3/O3a_07_wbdB,O3/O3a_08_wbdC	aac(3)-IIa.v1;aac(3)-IId^;aadA*	-	-	qnrS1	-	-	-	-	sul1;sul1
SRR12902470	SAMN16558232	CDC	2017	USA	Klebsiella pneumoniae	strong	81	228957	511017	5653487	no	-	ST273-1LV	1	2	6	9	ybt 9; ICEKp3	183-1LV	-	0	-	0	-	0	-	0	-	wzi174	KL74	?	Good	0.9894		O3b	O3b	?*	Good	0.9151		aac(3)-IId^;aac(6')-Ib'.v1;aadA*	-	-	qnrS1	-	-	-	-	-
SRR12009585	SAMN15226436	Division of Consolidated Laboratory Services	2020	USA	Klebsiella pneumoniae	strong	161	334575	441578	5791685	no	-	ST277	0	2	1	1	-	0	-	0	-	0	-	0	-	0	-	wzi97	KL46	?-+*	Good	0.9966	KL46_18_manC	O3b	O3b	?-	Good	0.9929	O3b_01_manC	-	-	-	-	-	-	-	-	-
SRR12509126	SAMN15868708	Hackensack-Meridian	2016	USA: South	Klebsiella pneumoniae	strong	1900-03-25	200135	400626	5397772	no	-	ST277-1LV	0	0	5	6	-	0	-	0	-	0	-	0	-	0	-	wzi25	unknown (best match = KL25)	?-	Low	0.9981	KL25_08_wzy,KL25_09_wfeD,KL25_11_wcuB	O3b	O3b	none	Very high	0.993		strA.v1^;strB.v1	-	-	-	-	-	floR.v1*	-	sul2
SRR5385845	SAMN06437860	Houston Methodist Hospital	2013-06-21	USA: Houston	Klebsiella pneumoniae	strong	1902-03-16	28183	141824	9494168	no	total_size	ST280	0	1	8	14	-	0	-	0	-	0	-	0	-	0	-	wzi82	KL23	?	Good	0.9947		unknown (best match = OL102)	unknown	-*	None	0.872	OL102_05_wbbL,OL102_06_rhamnan,OL102_07_wzm,OL102_08_wzt	aac(3)-IIa.v1^;aac(6')-Ib-cr.v2;strA.v1^;strB.v1	-	-	qnrB1.v2^	-	-	CatB4.v1?;catA4*	-	sul2
SRR13181778	SAMN16980974	Wadsworth Center	2018	USA	Klebsiella pneumoniae	strong	52	398905	781874	5416448	no	-	ST289-2LV	0	2	7	12	-	0	-	0	-	0	-	0	-	0	-	-	KL45	none	Very high	0.9905		O2v2	O2	none	Very high	0.9842		aadA2;ant(2'')-Ia	-	-	-	-	mphE.v2;msrE	catB11;catB3.v2;cmlA6*	-	-
SRR6713419	SAMN08513480	JCVI	2015	USA: Ohio	Klebsiella pneumoniae	strong	46	333893	658621	5278768	no	-	ST2891	0	2	2	2	-	0	-	0	-	0	-	0	-	0	-	wzi31	KL31	none	Very high	0.9923		O3b	O3b	none	Very high	0.9915		aac(6')-Ib'.v1	-	-	-	-	-	-	-	-
SRR12902552	SAMN16558043	CDC	2017	USA	Klebsiella pneumoniae	strong	63	371918	613513	5355356	no	-	ST29	0	0	0	0	-	0	-	0	-	0	-	0	-	0	-	wzi115	KL54	none	Very high	0.9991		unknown (best match = O3/O3a)	unknown	-	None	0.9849	O3/O3a_03_wzm,O3/O3a_04_wzt,O3/O3a_05_wbdD,O3/O3a_06_wbdA,O3/O3a_07_wbdB,O3/O3a_08_wbdC	-	-	-	-	-	-	-	-	-
SRR5386143	SAMN06438550	Houston Methodist Hospital	2014-08-10	USA: Houston	Klebsiella pneumoniae	strong	1900-05-22	159343	403291	5467274	no	-	ST29	0	1	8	11	-	0	-	0	-	0	-	0	-	0	-	wzi85	KL30	-+*	Good	0.9655	KL30_15_wcuG	O1v2	O1	none	Very high	0.9939		aac(6')-Ib-cr.v2;strA.v1^;strB.v1	-	-	qnrB1.v2^	-	-	CatB4.v1?	-	sul2
SRR5386147	SAMN06438546	Houston Methodist Hospital	2014-08-10	USA: Houston	Klebsiella pneumoniae	strong	1900-05-25	162895	343468	5469862	no	-	ST29	0	1	8	11	-	0	-	0	-	0	-	0	-	0	-	wzi85	KL30	-+*	Good	0.9655	KL30_15_wcuG	O1v2	O1	none	Very high	0.9939		aac(6')-Ib-cr.v2;strA.v1^;strB.v1	-	-	qnrB1.v2^	-	-	CatB4.v1?	-	sul2
SRR5385719	SAMN06437986	Houston Methodist Hospital	2013-12-15	USA: Houston	Klebsiella pneumoniae	strong	1900-04-07	187893	512196	5367033	no	-	ST2975	0	1	6	7	-	0	-	0	-	0	-	0	-	0	-	wzi173	KL102	none	Very high	0.9927		O2v2	O2	none	Very high	0.9845		aac(3)-IIa.v1	-	-	qnrB17^	-	-	-	-	sul1;sul1
SRR5386134	SAMN06438558	Houston Methodist Hospital	2014-06-30	USA: Houston	Klebsiella pneumoniae	strong	1900-06-27	124204	243701	5753959	no	-	ST2975	0	1	7	11	-	0	-	0	-	0	-	0	-	0	-	wzi173	KL102	none	Very high	0.9927		O2v2	O2	none	Very high	0.9845		aac(6')-IIc;aadA2;aph(3')-Ia*?;strA.v1;strB.v1	mcr-9.1	-	-	-	-	catII.2*	-	sul1^;sul2
SRR5386952	SAMN06438277	Houston Methodist Hospital	2014-02-24	USA: Houston	Klebsiella pneumoniae	strong	112	199932	470661	5368937	no	-	ST2975	0	1	6	7	-	0	-	0	-	0	-	0	-	0	-	wzi173	KL102	none	Very high	0.9927		O2v2	O2	none	Very high	0.9845		aac(3)-IIa.v1	-	-	qnrB17^	-	-	-	-	sul1;sul1
SRR5168835	SAMN06218028	JCVI	2013	USA	Klebsiella pneumoniae	strong	1900-05-18	113847	628623	6075751	no	-	ST299	2	2	8	13	ybt 17; ICEKp10	289	clb 3	17-1LV	-	0	-	0	-	0	-	wzi7	KL7	none	Very high	0.9853		O1v1	O1	none	Very high	0.9861		aadA2^;aadA5*;ant(2'')-Ia*;aph3-Ia.v1^	-	-	-	-	mphA	catA1^;floR.v2*	-	sul1;sul2
SRR8071938	SAMN06218107	JCVI	2013	USA	Klebsiella pneumoniae	strong	1900-05-01	129513	359668	5809267	no	-	ST299	0	3	8	14	-	0	-	0	-	0	-	0	-	0	-	wzi7	KL7	none	Very high	0.9853		O1/O2v1	unknown	?-	Good	0.9861	O1/O2v1_06_wbbO	aac(6')-Ib'.v1*;aadA*;aadA5*;ant(2'')-Ia*;strA.v1^;strB.v1	-	-	-	-	-	floR.v2*	-	sul1;sul2
SRR8071962	SAMN06218089	JCVI	2013	USA	Klebsiella pneumoniae	strong	1900-03-17	317615	516185	5613303	no	-	ST299	2	2	5	9	ybt 17; ICEKp10	289	clb 3	17-1LV	-	0	-	0	-	0	-	wzi7	KL7	none	Very high	0.9853		O1v1	O1	none	Very high	0.9861		aac(6')-Ib'.v1*;aadA*;strA.v1^;strB.v1	-	-	-	-	-	-	-	sul2
SRR12509446	SAMN15868666	Hackensack-Meridian	2016	USA: Northeast	Klebsiella pneumoniae	strong	159	112885	412955	5847380	no	-	ST299	2	2	8	9	ybt 17; ICEKp10	289-1LV	clb 3	17-1LV	-	0	-	0	-	0	-	wzi7	unknown (best match = KL7)	?-	Low	0.9792	KL7_01_galF,KL7_02_cpsACP	O1v1	O1	?-	Good	0.9859	O1/O2v1_06_wbbO	aac(6')-Ib'.v1*;aadA*	-	-	-	-	-	floR.v2*	-	sul2
SRR14449639	SAMN19016499	Hackensack-Meridian	2017	USA	Klebsiella pneumoniae	strong	1900-10-19	215985	779983	5860614	yes (1)	ambiguous_bases	ST30	0	2	2	2	-	0	-	0	-	0	-	0	-	0	-	wzi64	KL64	none	Very high	0.9988		O1v1	O1	none	Very high	0.9865		-	-	-	qnrD1	-	-	-	-	-
SRR13181868	SAMN16981258	Wadsworth Center	2018	USA	Klebsiella pneumoniae	strong	104	304909	718093	5615600	no	-	ST30	0	2	6	8	-	0	-	0	-	0	-	0	-	0	-	wzi64	KL64	none	Very high	0.9988		O1v1	O1	none	Very high	0.9865		aac(3)-Ib;aph3-Ia.v1*?	-	-	qnrB2.v1^	-	-	-	-	sul1;sul1
SRR5467414	SAMN06812660	JCVI	2014	USA: Michigan	Klebsiella pneumoniae	strong	93	194606	386112	5490819	no	-	ST307	0	2	4	3	-	0	-	0	-	0	-	0	-	0	-	wzi173	KL102	none	Very high	0.9927		O2v2	O2	none	Very high	0.9844		ant(2'')-Ia	-	-	-	-	-	-	-	-
SRR6713427	SAMN08513472	JCVI	2016	USA: Ohio	Klebsiella pneumoniae	strong	127	179142	336769	5691705	no	-	ST307	0	2	5	5	-	0	-	0	-	0	-	0	-	0	-	wzi173	KL102	none	Very high	0.9927		unknown (best match = OL102)	unknown	-	None	0.7418	OL102_01_rfbB,OL102_02_rfbA,OL102_03_rfbD,OL102_04_rfbC,OL102_05_wbbL,OL102_06_rhamnan,OL102_07_wzm,OL102_08_wzt	aac(3)-IIa.v1^;aac(6')-Ib-cr.v2	-	-	-	-	-	CatB4.v1?	-	-
SRR12009606	SAMN15226418	Division of Consolidated Laboratory Services	2019	USA	Klebsiella pneumoniae	strong	128	203932	488028	5899293	no	-	ST307	1	2	7	10	ybt 14; ICEKp5	147-2LV	-	0	-	0	-	0	-	0	-	wzi173	KL102	none	Very high	0.9927		O2v2	O2	none	Very high	0.9845		aac(6')-Ib7*;aadA2^	-	-	qnrS1	-	ereA*	floR.v2*	-	sul1;sul2
SRR12009623	SAMN15226402	Division of Consolidated Laboratory Services	2019	USA	Klebsiella pneumoniae	strong	97	225758	527474	5898593	no	-	ST307	1	2	7	10	ybt 14; ICEKp5	147-1LV	-	0	-	0	-	0	-	0	-	wzi173	KL102	none	Very high	0.9927		O2v2	O2	none	Very high	0.9845		aac(6')-Ib7*;aadA2^	-	-	qnrS1	-	ereA*	floR.v2*	-	sul1;sul2
SRR12508790	SAMN15868505	Hackensack-Meridian	2017	USA: Southnot	Klebsiella pneumoniae	strong	144	194606	375536	5616676	no	-	ST307	0	1	8	11	-	0	-	0	-	0	-	0	-	0	-	wzi173	KL102	none	Very high	0.9927		O2v2	O2	none	Very high	0.9845		aac(6')-Ib-cr.v2;strA.v1^;strB.v1	-	-	qnrB1.v2^	-	-	CatB4.v1?	-	sul2
SRR12743900	SAMN16293979	Utah Public Health Laboratory	2020-07-15	USA	Klebsiella pneumoniae	strong	104	204707	567654	5609333	no	-	ST307	0	1	8	13	-	0	-	0	-	0	-	0	-	0	-	wzi173	KL102	none	Very high	0.9927		O2v2	O2	none	Very high	0.9845		aac(3)-IIa.v1^;aac(6')-Ib-cr.v2;aadA^;strA.v1^;strB.v1	-	-	qnrB1.v2^	-	-	CatB4.v1	-	sul2
SRR12743912	SAMN16293968	Utah Public Health Laboratory	2020-07-27	USA	Klebsiella pneumoniae	strong	89	224942	512297	5610471	no	-	ST307	0	1	8	14	-	0	-	0	-	0	-	0	-	0	-	wzi173	KL102	none	Very high	0.9927		O2v2	O2	none	Very high	0.9845		aac(3)-IIa.v1^;aac(6')-Ib-cr.v2;aadA^;strA.v1^;strB.v1	-	-	qnrB1.v2^	-	-	CatB4.v1;floR.v1*	-	sul2
SRR12763997	SAMN16340238	University of Pittsburg	2019	USA: Pittsburgh,	Klebsiella pneumoniae	strong	131	151255	365527	5557201	no	-	ST307	0	1	8	13	-	0	-	0	-	0	-	0	-	0	-	wzi173	KL102	none	Very high	0.9927		O2v2	O2	none	Very high	0.9845		aac(3)-IIa.v1^;aac(6')-Ib-cr.v2;aadA^;strA.v1^;strB.v1	-	-	qnrB1.v2^	-	-	CatB4.v1?	-	sul2
SRR14449481	SAMN19016552	Hackensack-Meridian	2018	USA	Klebsiella pneumoniae	strong	132	194606	512195	5799199	no	-	ST307	0	1	8	12	-	0	-	0	-	0	-	0	-	0	-	wzi173	KL102	none	Very high	0.9927		O2v2	O2	none	Very high	0.9845		aac(3)-IIa.v1^;aac(6')-Ib-cr.v2;strA.v1^;strB.v1	-	-	qnrB1.v2^	-	-	CatB4.v1?	-	sul2
SRR14450248	SAMN19016762	Hackensack-Meridian	2018	USA	Klebsiella pneumoniae	strong	167	145393	310748	5484002	no	-	ST307	0	1	8	11	-	0	-	0	-	0	-	0	-	0	-	wzi173	unknown (best match = KL102)	?-	None	0.9913	KL102_06_wzc,KL102_07_wbaP,KL102_08_wzy,KL102_09,KL102_11,KL102_13,KL102_14,KL102_15_wzx	unknown (best match = O2v2)	unknown	?-	Low	0.9836	O1/O2v2_06_wbbO,O1/O2v2_07_kfoC,O1/O2v2_10_gmlA	aac(3)-IIa.v1^;aac(6')-Ib-cr.v2;strA.v1^;strB.v1	-	-	qnrB1.v2^	-	-	CatB4.v1?	-	sul2
SRR5385413	SAMN06437570	Houston Methodist Hospital	2013-01-21	USA: Houston	Klebsiella pneumoniae	strong	1900-04-12	172132	512197	5407403	no	-	ST307	0	1	8	7	-	0	-	0	-	0	-	0	-	0	-	wzi173	KL102	none	Very high	0.9927		O2v2	O2	none	Very high	0.9845		strA.v1*;strB.v1*	-	-	-	-	-	catII.2*	-	sul2
SRR5385438	SAMN06437545	Houston Methodist Hospital	2012-12-30	USA: Houston	Klebsiella pneumoniae	strong	1900-05-09	160303	454968	5444576	no	-	ST307	0	1	6	7	-	0	-	0	-	0	-	0	-	0	-	wzi173	KL102	none	Very high	0.9927		O2v2	O2	none	Very high	0.9845		aac(3)-IIa.v1;strA.v1*;strB.v1*	-	-	-	-	-	-	-	sul2
SRR5385645	SAMN06438060	Houston Methodist Hospital	2014-01-20	USA: Houston	Klebsiella pneumoniae	strong	1900-08-19	150652	371859	5654345	no	-	ST307	0	1	4	3	-	0	-	0	-	0	-	0	-	0	-	wzi173	KL102	?	Good	0.9928		O2v2	O2	none	Very high	0.9845		aac(3)-IIa.v1	-	-	-	-	-	-	-	-
SRR5385732	SAMN06437973	Houston Methodist Hospital	2013-12-08	USA: Houston	Klebsiella pneumoniae	strong	1900-08-08	164172	421871	5595694	no	-	ST307	0	1	7	8	-	0	-	0	-	0	-	0	-	0	-	wzi173	KL102	none	Very high	0.9927		O2v2	O2	none	Very high	0.9845		aac(3)-IIa.v1;strA.v1*;strB.v1*	-	-	-	-	-	catII.2*	-	sul2
SRR5385995	SAMN06438679	Houston Methodist Hospital	2014-10-04	USA: Houston	Klebsiella pneumoniae	strong	1900-04-27	143099	371692	5395630	no	-	ST307	0	1	6	5	-	0	-	0	-	0	-	0	-	0	-	wzi173	KL102	none	Very high	0.9927		O2v2	O2	none	Very high	0.9845		aac(3)-IIa.v1	-	-	-	-	-	catII.2*	-	-
SRR5386246	SAMN06437359	Houston Methodist Hospital	2012-08-14	USA: Houston	Klebsiella pneumoniae	strong	161	141165	328118	5557431	no	-	ST307	0	1	7	8	-	0	-	0	-	0	-	0	-	0	-	wzi173	KL102	?	Good	0.9927		O2v2	O2	none	Very high	0.9845		aac(3)-IIa.v1;strA.v1*;strB.v1*	-	-	-	-	-	catII.2*	-	sul2
SRR5386264	SAMN06437341	Houston Methodist Hospital	2012-07-21	USA: Houston	Klebsiella pneumoniae	strong	132	137294	353105	5437656	no	-	ST307	0	1	6	7	-	0	-	0	-	0	-	0	-	0	-	wzi173	KL102	?-	Good	0.9927	KL102_13	O2v2	O2	none	Very high	0.9845		aac(3)-IIa.v1;strA.v1*;strB.v1*	-	-	-	-	-	-	-	sul2
SRR5386284	SAMN06437321	Houston Methodist Hospital	2012-06-15	USA: Houston	Klebsiella pneumoniae	strong	117	137274	451615	5509530	no	-	ST307	0	1	2	1	-	0	-	0	-	0	-	0	-	0	-	wzi173	KL102	?-	Good	0.9926	KL102_13	O2v2	O2	none	Very high	0.9845		-	-	-	-	-	-	-	-	-
SRR5386427	SAMN06437178	Houston Methodist Hospital	2012-01-17	USA: Houston	Klebsiella pneumoniae	strong	129	142841	348756	5512696	no	-	ST307	0	1	4	3	-	0	-	0	-	0	-	0	-	0	-	-	unknown (best match = KL102)	?-	None	0.9822	KL102_01_galF,KL102_02_cpsACP,KL102_03_wzi,KL102_04_wza	O2v2	O2	none	Very high	0.9845		aac(3)-IIa.v1	-	-	-	-	-	-	-	-
SRR5386445	SAMN06437160	Houston Methodist Hospital	2011-12-16	USA: Houston	Klebsiella pneumoniae	strong	114	164005	512197	5440603	no	-	ST307	0	1	5	5	-	0	-	0	-	0	-	0	-	0	-	wzi173	KL102	none	Very high	0.9927		O2v2	O2	none	Very high	0.9841		aac(3)-IIa.v1;aac(6')-Ib'.v1	-	-	-	-	-	-	-	-
SRR5386653	SAMN06438495	Houston Methodist Hospital	2014-06-05	USA: Houston	Klebsiella pneumoniae	strong	106	146317	289410	5334128	no	-	ST307	0	1	3	1	-	0	-	0	-	0	-	0	-	0	-	wzi173	KL102	none	Very high	0.9927		O2v2	O2	?-	Good	0.9838	O1/O2v2_03_wbbM,O1/O2v2_09_gmlB	-	-	-	-	-	-	-	-	-
SRR5386787	SAMN06438375	Houston Methodist Hospital	2014-04-18	USA: Houston	Klebsiella pneumoniae	strong	118	160590	365352	5430987	no	-	ST307	0	1	7	8	-	0	-	0	-	0	-	0	-	0	-	wzi173	KL102	none	Very high	0.9927		O2v2	O2	none	Very high	0.9845		aac(3)-IIa.v1;strA.v1*;strB.v1*	-	-	-	-	-	catII.2*	-	sul2
SRR5386959	SAMN06438270	Houston Methodist Hospital	2014-02-08	USA: Houston	Klebsiella pneumoniae	strong	140	161193	371736	5595076	no	-	ST307	0	1	7	8	-	0	-	0	-	0	-	0	-	0	-	wzi173	KL102	?-	Good	0.9926	KL102_08_wzy	O2v2	O2	none	Very high	0.9845		aac(3)-IIa.v1;strA.v1*;strB.v1*	-	-	-	-	-	catII.2*	-	sul2
SRR5387026	SAMN06437598	Houston Methodist Hospital	2013-03-03	USA: Houston	Klebsiella pneumoniae	strong	125	161193	374164	5400068	no	-	ST307	0	1	5	4	-	0	-	0	-	0	-	0	-	0	-	wzi173	KL102	?-	Good	0.9921	KL102_08_wzy,KL102_13,KL102_15_wzx	O2v2	O2	none	Very high	0.9845		aac(3)-IIa.v1	-	-	-	-	-	-	-	-
SRR5387224	SAMN06438945	Houston Methodist Hospital	2015-03-13	USA: Houston	Klebsiella pneumoniae	strong	157	118115	366435	5764593	no	-	ST307	0	1	8	8	-	0	-	0	-	0	-	0	-	0	-	wzi173	KL102	none	Very high	0.9927		O2v2	O2	none	Very high	0.9845		aac(6')-Ib-cr.v2;aadA2^	-	-	-	-	mphA	CatB4.v1?	-	sul1
SRR5387402	SAMN06438767	Houston Methodist Hospital	2014-11-15	USA: Houston	Klebsiella pneumoniae	strong	471	161193	456390	5424938	no	-	ST307	0	1	6	6	-	0	-	0	-	0	-	0	-	0	-	wzi173	KL102	none	Very high	0.9927		O2v2	O2	-	High	0.9843	O1/O2v2_06_wbbO	strA.v1*;strB.v1*	-	-	-	-	-	-	-	sul2
SRR5467375	SAMN06812594	JCVI	2013	USA: Ohio	Klebsiella pneumoniae	strong	1900-04-12	214158	659307	5553819	no	-	ST307	0	1	8	12	-	0	-	0	-	0	-	0	-	0	-	wzi173	KL102	none	Very high	0.9927		O2v2	O2	none	Very high	0.9845		aac(3)-IIa.v1^;aac(6')-Ib-cr.v2;strA.v1^;strB.v1	-	-	qnrB1.v2^	-	-	CatB4.v1?	-	sul2
SRR5666598	SAMN07212899	CDC	2015-05-03	USA	Klebsiella pneumoniae	strong	75	336176	517985	5466310	no	-	ST307	0	1	8	12	-	0	-	0	-	0	-	0	-	0	-	wzi173	KL102	none	Very high	0.9927		O2v2	O2	none	Very high	0.9845		aac(3)-IIa.v1^;aac(6')-Ib-cr.v2;strA.v1^;strB.v1	-	-	qnrB1.v2^	-	-	CatB4.v1	-	sul2
SRR5973355	SAMN07525551	Houston Methodist Hospital	2017-03-01	USA: Houston	Klebsiella pneumoniae	strong	122	177646	470711	5693365	no	-	ST307	0	1	5	6	-	0	-	0	-	0	-	0	-	0	-	wzi173	KL102	none	Very high	0.9927		O2v2	O2	none	Very high	0.9845		aadA1.v1^;ant(2'')-Ia	-	-	qnrS1	-	-	-	-	sul1
SRR6845004	SAMN08720227	Columbia University	2016	USA: New York	Klebsiella pneumoniae	strong	114	161293	471063	5622547	no	-	ST307	0	1	8	9	-	0	-	0	-	0	-	0	-	0	-	wzi173	KL102	none	Very high	0.9927		O2v2	O2	none	Very high	0.9845		aac(3)-IIa.v1^;aac(6')-Ib-cr.v2	-	-	qnrB1.v2^	-	-	CatB4.v1	-	sul2
SRR12865188	SAMN16505104	Utah Public Health Laboratory	2020-09-11	USA	Klebsiella pneumoniae	strong	140	146361	927127	5518015	no	-	ST307	0	2	5	4	-	0	-	0	-	0	-	0	-	0	-	wzi173	KL102	?	Good	0.9927		O2v2	O2	none	Very high	0.9845		aac(3)-IIa.v1	-	-	-	-	-	-	-	-
SRR12865211	SAMN16505107	Utah Public Health Laboratory	2020-09-12	USA	Klebsiella pneumoniae	strong	118	160292	385162	5460360	no	-	ST307	0	2	7	6	-	0	-	0	-	0	-	0	-	0	-	wzi173	KL102	-	High	0.9927	KL102_07_wbaP	O2v2	O2	none	Very high	0.9845		strA.v1*	-	-	-	-	-	-	-	sul2
SRR14450266	SAMN19016745	Hackensack-Meridian	2018	USA	Klebsiella pneumoniae	strong	113	178004	464418	5513489	no	-	ST307	0	2	8	8	-	0	-	0	-	0	-	0	-	0	-	wzi173	KL102	?	Good	0.9927		O2v2	O2	none	Very high	0.9845		strA.v1*;strB.v1*	-	-	-	-	-	catII.2*	-	sul2
SRR5385448	SAMN06437535	Houston Methodist Hospital	2012-12-27	USA: Houston	Klebsiella pneumoniae	strong	1900-05-14	161193	415130	5495112	no	-	ST307	0	2	5	4	-	0	-	0	-	0	-	0	-	0	-	wzi173	KL102	?-	Good	0.9926	KL102_09,KL102_13	O2v2	O2	none	Very high	0.9845		-	-	-	-	-	-	-	-	-
SRR5385623	SAMN06438237	Houston Methodist Hospital	2014-02-12	USA: Houston	Klebsiella pneumoniae	strong	1900-11-13	43839	222436	5501608	no	-	ST307	0	2	8	8	-	0	-	0	-	0	-	0	-	0	-	wzi173	KL102	?-	Good	0.9925	KL102_08_wzy,KL102_09,KL102_13	O2v2	O2	?-	Good	0.9845	O1/O2v2_08_gmlC	strA.v1*;strB.v1*	-	-	-	-	-	catII.2*	-	sul2
SRR5385702	SAMN06438003	Houston Methodist Hospital	2013-12-23	USA: Houston	Klebsiella pneumoniae	strong	1900-05-03	160415	415129	5496796	no	-	ST307	0	2	6	8	-	0	-	0	-	0	-	0	-	0	-	wzi173	KL102	none	Very high	0.9925		O2v2	O2	none	Very high	0.9845		aac(6')-Ib'.v1*;aadA*;strA.v1^;strB.v1	-	-	-	-	-	-	-	sul2
SRR5385704	SAMN06438001	Houston Methodist Hospital	2013-12-23	USA: Houston	Klebsiella pneumoniae	strong	1900-06-01	161193	415129	5505734	no	-	ST307	0	2	7	9	-	0	-	0	-	0	-	0	-	0	-	wzi173	KL102	none	Very high	0.9925		O2v2	O2	none	Very high	0.9845		aac(6')-Ib'.v1*;aadA*;strA.v1^;strB.v1	-	-	-	-	-	-	-	sul2
SRR5385734	SAMN06437971	Houston Methodist Hospital	2013-12-08	USA: Houston	Klebsiella pneumoniae	strong	1900-08-21	141090	376021	5642947	no	-	ST307	0	2	8	9	-	0	-	0	-	0	-	0	-	0	-	wzi173	KL102	?-	Good	0.9927	KL102_13,KL102_14	O2v2	O2	none	Very high	0.9845		aac(3)-IIa.v1;strA.v1*;strB.v1*	-	-	-	-	-	catII.2*	-	sul2
SRR5385918	SAMN06437787	Houston Methodist Hospital	2013-09-23	USA: Houston	Klebsiella pneumoniae	strong	1900-04-19	163927	329676	5474308	no	-	ST307	0	2	5	4	-	0	-	0	-	0	-	0	-	0	-	wzi173	KL102	none	Very high	0.9927		O2v2	O2	none	Very high	0.9845		aac(3)-IIa.v1	-	-	-	-	-	-	-	-
SRR5385948	SAMN06438726	Houston Methodist Hospital	2014-11-18	USA: Houston	Klebsiella pneumoniae	strong	1900-12-04	72680	218743	5436355	no	-	ST307	0	3	6	4	-	0	-	0	-	0	-	0	-	0	-	wzi173	unknown (best match = KL102)	?-	None	0.9914	KL102_07_wbaP,KL102_08_wzy,KL102_09,KL102_10,KL102_11,KL102_13,KL102_15_wzx	unknown (best match = OL102)	unknown	-	None	0.7418	OL102_01_rfbB,OL102_02_rfbA,OL102_03_rfbD,OL102_04_rfbC,OL102_05_wbbL,OL102_06_rhamnan,OL102_07_wzm,OL102_08_wzt	aac(3)-IIa.v1	-	-	-	-	-	-	-	-
SRR5385975	SAMN06438699	Houston Methodist Hospital	2014-10-27	USA: Houston	Klebsiella pneumoniae	strong	1900-05-02	129878	360926	5408974	no	-	ST307	0	3	6	4	-	0	-	0	-	0	-	0	-	0	-	wzi173	KL102	?-	Good	0.9925	KL102_13	unknown (best match = O2v1)	unknown	?-	None	0.9804	O1/O2v1_02_wzt,O1/O2v1_04_glf,O1/O2v1_05_wbbN,O1/O2v1_06_wbbO,O1/O2v1_07_kfoC	aac(3)-IIa.v1	-	-	-	-	-	-	-	-
SRR5386333	SAMN06437272	Houston Methodist Hospital	2012-04-17	USA: Houston	Klebsiella pneumoniae	strong	135	141165	374119	5483663	no	-	ST307	0	2	5	4	-	0	-	0	-	0	-	0	-	0	-	wzi173	KL102	?-	Good	0.9927	KL102_13	O2v2	O2	none	Very high	0.9845		aac(3)-IIa.v1	-	-	-	-	-	-	-	-
SRR5386402	SAMN06437203	Houston Methodist Hospital	2012-02-15	USA: Houston	Klebsiella pneumoniae	strong	157	137268	328117	5517627	yes (1)	ambiguous_bases	ST307	0	2	7	7	-	0	-	0	-	0	-	0	-	0	-	wzi173	KL102	?-	Good	0.9927	KL102_13	O2v2	O2	none	Very high	0.9845		strA.v1*;strB.v1*	-	-	-	-	-	-	-	sul2
SRR5386406	SAMN06437199	Houston Methodist Hospital	2012-02-09	USA: Houston	Klebsiella pneumoniae	strong	152	137280	328117	5515234	no	-	ST307	0	2	7	7	-	0	-	0	-	0	-	0	-	0	-	wzi173	KL102	none	Very high	0.9927		O2v2	O2	none	Very high	0.9845		strA.v1*;strB.v1*	-	-	-	-	-	-	-	sul2
SRR5386409	SAMN06437196	Houston Methodist Hospital	2012-02-12	USA: Houston	Klebsiella pneumoniae	strong	192	137278	344257	5574760	no	-	ST307	0	2	7	7	-	0	-	0	-	0	-	0	-	0	-	wzi173	KL102	?-	Good	0.9927	KL102_13	O2v2	O2	none	Very high	0.9845		strA.v1*;strB.v1*	-	-	-	-	-	-	-	sul2
SRR5386498	SAMN06437732	Houston Methodist Hospital	2013-09-21	USA: Houston	Klebsiella pneumoniae	strong	131	172132	415129	5509504	no	-	ST307	0	2	7	6	-	0	-	0	-	0	-	0	-	0	-	wzi173	KL102	none	Very high	0.9927		O2v2	O2	none	Very high	0.9845		aac(3)-IIa.v1	-	-	-	-	-	catII.2*	-	-
SRR5386597	SAMN06437634	Houston Methodist Hospital	2013-04-07	USA: Houston	Klebsiella pneumoniae	strong	225	163965	576040	5529353	no	-	ST307	0	2	5	4	-	0	-	0	-	0	-	0	-	0	-	wzi173	KL102	none	Very high	0.9927		O2v2	O2	none	Very high	0.9845		aac(3)-IIa.v1	-	-	-	-	-	-	-	-
SRR5386769	SAMN06438393	Houston Methodist Hospital	2014-04-29	USA: Houston	Klebsiella pneumoniae	strong	127	129548	328281	5522691	no	-	ST307	0	2	5	4	-	0	-	0	-	0	-	0	-	0	-	wzi173	KL102	?	Good	0.9927		O2v2	O2	none	Very high	0.9845		aac(3)-IIa.v1	-	-	-	-	-	-	-	-
SRR5386854	SAMN06438308	Houston Methodist Hospital	2014-03-16	USA: Houston	Klebsiella pneumoniae	strong	110	214814	414925	5488589	no	-	ST307	0	2	8	8	-	0	-	0	-	0	-	0	-	0	-	wzi173	KL102	none	Very high	0.9927		O2v2	O2	none	Very high	0.9845		strA.v1*;strB.v1*	-	-	-	-	-	catII.2*	-	sul2
SRR5386958	SAMN06438271	Houston Methodist Hospital	2014-02-12	USA: Houston	Klebsiella pneumoniae	strong	232	68509	217767	5502610	no	-	ST307	0	2	8	8	-	0	-	0	-	0	-	0	-	0	-	wzi173	KL102	?-	Good	0.9926	KL102_09,KL102_11	O2v2	O2	?-	Good	0.9846	O1/O2v2_04_glf	strA.v1*;strB.v1*	-	-	-	-	-	catII.2*	-	sul2
SRR5386970	SAMN06438259	Houston Methodist Hospital	2014-02-14	USA: Houston	Klebsiella pneumoniae	strong	165	108922	262991	5502106	no	-	ST307	0	2	8	8	-	0	-	0	-	0	-	0	-	0	-	wzi173	unknown (best match = KL102)	?-	None	0.9928	KL102_08_wzy,KL102_10,KL102_13,KL102_14	O2v2	O2	none	Very high	0.9845		strA.v1*;strB.v1*	-	-	-	-	-	catII.2*	-	sul2
SRR5387179	SAMN06438990	Houston Methodist Hospital	2015-04-04	USA: Houston	Klebsiella pneumoniae	strong	112	172724	471060	5472013	no	-	ST307	0	2	7	7	-	0	-	0	-	0	-	0	-	0	-	wzi173	KL102	none	Very high	0.9927		O2v2	O2	none	Very high	0.9845		strA.v1*;strB.v1*	-	-	-	-	-	-	-	sul2
SRR5387313	SAMN06438856	Houston Methodist Hospital	2015-02-16	USA: Houston	Klebsiella pneumoniae	strong	211	161193	415129	5604567	no	-	ST307	0	2	8	9	-	0	-	0	-	0	-	0	-	0	-	wzi173	KL102	none	Very high	0.9927		O2v1	O2	-	Good	0.94	O1/O2v1_07_kfoC	aac(3)-IIa.v1;strA.v1*;strB.v1*	-	-	-	-	-	catII.2*	-	sul2
SRR5387398	SAMN06438771	Houston Methodist Hospital	2014-11-18	USA: Houston	Klebsiella pneumoniae	strong	375	128027	374824	5470413	no	-	ST307	0	3	6	4	-	0	-	0	-	0	-	0	-	0	-	wzi173	KL102	?-	Good	0.9925	KL102_13	unknown (best match = OL102)	unknown	-	None	0.7418	OL102_01_rfbB,OL102_02_rfbA,OL102_03_rfbD,OL102_04_rfbC,OL102_05_wbbL,OL102_06_rhamnan,OL102_07_wzm,OL102_08_wzt	aac(3)-IIa.v1	-	-	-	-	-	-	-	-
SRR5467367	SAMN06812602	JCVI	2013	USA: Ohio	Klebsiella pneumoniae	strong	1900-06-06	307294	516750	5540049	no	-	ST307	0	2	9	13	-	0	-	0	-	0	-	0	-	0	-	wzi173	KL102	none	Very high	0.9927		O2v2	O2	none	Very high	0.9845		aac(3)-IIa.v1^;aac(6')-Ib-cr.v2;strA.v1^;strB.v1	-	-	qnrB1.v2^	-	-	CatB4.v1?	-	sul2
SRR5467419	SAMN06812655	JCVI	2014	USA: North Carolina	Klebsiella pneumoniae	strong	150	179140	415014	5591709	no	-	ST307	0	3	10	13	-	0	-	0	-	0	-	0	-	0	-	wzi173	KL102	none	Very high	0.9927		O2v2	O2	none	Very high	0.9845		aac(3)-IIa.v1^;aac(6')-Ib-cr.v2;strA.v1^;strB.v1	-	-	qnrB1.v2^	-	-	CatB4.v1?	-	sul2
SRR6348593	SAMN08133262	Columbia	2016-12	USA: New York	Klebsiella pneumoniae	strong	149	125054	398158	5686652	no	-	ST307	0	3	10	14	-	0	-	0	-	0	-	0	-	0	-	wzi173	KL102	?-	Good	0.9927	KL102_08_wzy,KL102_13	unknown (best match = OL102)	unknown	-	None	0.7418	OL102_01_rfbB,OL102_02_rfbA,OL102_03_rfbD,OL102_04_rfbC,OL102_05_wbbL,OL102_06_rhamnan,OL102_07_wzm,OL102_08_wzt	aac(3)-IIa.v1^;aac(6')-33;aac(6')-Ib-cr.v2;ant(2'')-Ia	-	-	qnrB1.v2^	-	-	CatB4.v1	-	sul1;sul2
SRR6348594	SAMN08133263	Columbia	2016-12	USA: New York	Klebsiella pneumoniae	strong	138	139510	471063	5624855	yes (1)	ambiguous_bases	ST307	0	3	10	10	-	0	-	0	-	0	-	0	-	0	-	wzi173	unknown (best match = KL102)	?-	None	0.9922	KL102_08_wzy,KL102_09,KL102_11,KL102_13	unknown (best match = OL102)	unknown	-	None	0.7418	OL102_01_rfbB,OL102_02_rfbA,OL102_03_rfbD,OL102_04_rfbC,OL102_05_wbbL,OL102_06_rhamnan,OL102_07_wzm,OL102_08_wzt	aac(3)-IIa.v1^;aac(6')-Ib-cr.v2	-	-	qnrB1.v2^	-	-	CatB4.v1	-	sul2
SRR6844958	SAMN08720230	Columbia University	2016	USA: New York	Klebsiella pneumoniae	strong	149	125054	398158	5686652	no	-	ST307	0	3	10	14	-	0	-	0	-	0	-	0	-	0	-	wzi173	KL102	?-	Good	0.9927	KL102_08_wzy,KL102_13	unknown (best match = OL102)	unknown	-	None	0.7418	OL102_01_rfbB,OL102_02_rfbA,OL102_03_rfbD,OL102_04_rfbC,OL102_05_wbbL,OL102_06_rhamnan,OL102_07_wzm,OL102_08_wzt	aac(3)-IIa.v1^;aac(6')-33;aac(6')-Ib-cr.v2;ant(2'')-Ia	-	-	qnrB1.v2^	-	-	CatB4.v1	-	sul1;sul2
SRR6844959	SAMN08720229	Columbia University	2016	USA: New York	Klebsiella pneumoniae	strong	138	139510	471063	5624855	yes (1)	ambiguous_bases	ST307	0	3	10	10	-	0	-	0	-	0	-	0	-	0	-	wzi173	unknown (best match = KL102)	?-	None	0.9922	KL102_08_wzy,KL102_09,KL102_11,KL102_13	unknown (best match = OL102)	unknown	-	None	0.7418	OL102_01_rfbB,OL102_02_rfbA,OL102_03_rfbD,OL102_04_rfbC,OL102_05_wbbL,OL102_06_rhamnan,OL102_07_wzm,OL102_08_wzt	aac(3)-IIa.v1^;aac(6')-Ib-cr.v2	-	-	qnrB1.v2^	-	-	CatB4.v1	-	sul2
SRR6845005	SAMN08720228	Columbia University	2016	USA: New York	Klebsiella pneumoniae	strong	141	143722	471063	5697671	no	-	ST307	0	2	9	14	-	0	-	0	-	0	-	0	-	0	-	wzi173	KL102	none	Very high	0.9927		O2v2	O2	none	Very high	0.9845		aac(3)-IIa.v1^;aac(6')-33;aac(6')-Ib-cr.v2;ant(2'')-Ia	-	-	qnrB1.v2^	-	-	CatB4.v1	-	sul1;sul2
SRR9858717	SAMN12393087	Columbia	2016-12-21	USA: New York	Klebsiella pneumoniae	strong	138	139510	471063	5624855	yes (1)	ambiguous_bases	ST307	0	3	10	10	-	0	-	0	-	0	-	0	-	0	-	wzi173	unknown (best match = KL102)	?-	None	0.9922	KL102_08_wzy,KL102_09,KL102_11,KL102_13	unknown (best match = OL102)	unknown	-	None	0.7418	OL102_01_rfbB,OL102_02_rfbA,OL102_03_rfbD,OL102_04_rfbC,OL102_05_wbbL,OL102_06_rhamnan,OL102_07_wzm,OL102_08_wzt	aac(3)-IIa.v1^;aac(6')-Ib-cr.v2	-	-	qnrB1.v2^	-	-	CatB4.v1	-	sul2
SRR9858718	SAMN12393088	Columbia	2016-12-25	USA: New York	Klebsiella pneumoniae	strong	149	125054	398158	5686652	no	-	ST307	0	3	10	14	-	0	-	0	-	0	-	0	-	0	-	wzi173	KL102	?-	Good	0.9927	KL102_08_wzy,KL102_13	unknown (best match = OL102)	unknown	-	None	0.7418	OL102_01_rfbB,OL102_02_rfbA,OL102_03_rfbD,OL102_04_rfbC,OL102_05_wbbL,OL102_06_rhamnan,OL102_07_wzm,OL102_08_wzt	aac(3)-IIa.v1^;aac(6')-33;aac(6')-Ib-cr.v2;ant(2'')-Ia	-	-	qnrB1.v2^	-	-	CatB4.v1	-	sul1;sul2
SRR5386248	SAMN06437357	Houston Methodist Hospital	2012-08-14	USA: Houston	Klebsiella pneumoniae	strong	153	129476	353105	5557209	no	-	ST307-1LV	0	1	7	8	-	0	-	0	-	0	-	0	-	0	-	wzi173	KL102	?-	Good	0.9928	KL102_09	O2v2	O2	none	Very high	0.9845		aac(3)-IIa.v1;strA.v1*;strB.v1*	-	-	-	-	-	catII.2*	-	sul2
SRR5387192	SAMN06438977	Houston Methodist Hospital	2015-03-31	USA: Houston	Klebsiella pneumoniae	strong	415	136455	468725	5474318	no	-	ST307-1LV	0	2	5	4	-	0	-	0	-	0	-	0	-	0	-	wzi173	KL102	?	Good	0.9927		O2v2	O2	none	Very high	0.9844		aac(3)-IIa.v1	-	-	-	-	-	-	-	-
SRR5387222	SAMN06438947	Houston Methodist Hospital	2015-03-09	USA: Houston	Klebsiella pneumoniae	strong	99	172132	509652	5394484	no	-	ST307-1LV	0	2	5	4	-	0	-	0	-	0	-	0	-	0	-	wzi173	KL102	?-	Good	0.9927	KL102_13	O2v2	O2	none	Very high	0.9845		aac(3)-IIa.v1	-	-	-	-	-	-	-	-
SRR5387318	SAMN06438851	Houston Methodist Hospital	2015-03-08	USA: Houston	Klebsiella pneumoniae	strong	105	164038	509652	5397257	no	-	ST307-1LV	0	2	5	4	-	0	-	0	-	0	-	0	-	0	-	wzi173	KL102	none	Very high	0.9927		O2v2	O2	none	Very high	0.9845		aac(3)-IIa.v1	-	-	-	-	-	-	-	-
SRR5387324	SAMN06438845	Houston Methodist Hospital	2015-02-10	USA: Houston	Klebsiella pneumoniae	strong	104	164027	414914	5394636	no	-	ST307-2LV	0	2	5	4	-	0	-	0	-	0	-	0	-	0	-	wzi173	KL102	none	Very high	0.9927		O2v2	O2	none	Very high	0.9845		aac(3)-IIa.v1	-	-	-	-	-	-	-	-
SRR12509147	SAMN15868772	Hackensack-Meridian	2016	USA: South	Klebsiella pneumoniae	strong	133	268920	592619	5716424	no	-	ST3155	0	0	2	2	-	0	-	0	-	0	-	0	-	0	-	wzi493	KL139	?-	Good	0.9846	KL139_09_wctD,KL139_17_manC	O3b	O3b	?-	Good	0.997	O3b_01_manC	-	-	-	-	-	-	-	-	sul2
SRR5973307	SAMN07525379	Houston Methodist Hospital	2017-02-10	USA: Houston	Klebsiella pneumoniae	strong	66	359714	856246	5483468	no	-	ST3161	1	0	1	0	ybt 4; plasmid	29-4LV	-	0	-	0	-	0	-	0	-	wzi56	KL55	*	Very high	0.9609		O3/O3a	O3/O3a	none	Very high	0.9825		-	-	-	-	-	-	-	-	-
SRR13081086	SAMN16828083	Michigan Department of Health and Human Services	2019	USA	Klebsiella pneumoniae	strong	111	291767	729841	5658568	no	-	ST321	0	2	2	2	-	0	-	0	-	0	-	0	-	0	-	wzi131	unknown (best match = KL3)	?-	None	0.9961	KL3_08,KL3_10_pglJ,KL3_11,KL3_12	O2v2	O2	?	Good	0.9854		aph(3')-VI	-	-	-	-	-	-	-	-
SRR8071940	SAMN06218103	JCVI	2013	USA	Klebsiella pneumoniae	strong	1900-04-16	156196	646177	5529195	no	-	ST327	1	1	8	12	ybt 10; ICEKp4	96-2LV	-	0	-	0	-	0	-	0	-	wzi39	KL39	*	Very high	0.9926		O1v1	O1	none	Very high	0.9831		aac(3)-IId^;aadA*	-	-	-	-	mphE.v2;msrE	CatB4.v1?;catA1^;floR.v2*	-	sul2
SRR13087670	SAMN16823547	Wadsworth Center	2018	USA	Klebsiella pneumoniae	strong	123	209781	692838	5820315	no	-	ST3359	2	3	9	13	ybt 17; ICEKp10	251-3LV	clb 3	62-1LV	-	0	-	0	-	0	-	wzi154	KL107	none	Very high	0.9999		O2v2	O2	none	Very high	0.9838		aac(6')-Ib'.v1*;aadA2;strA.v1^;strB.v1	-	-	-	-	mphA	catA1^	-	sul1;sul2
SRR13130470	SAMN16895660	Wadsworth Center	2018	USA	Klebsiella pneumoniae	strong	141	209781	426211	5824153	no	-	ST3359	2	3	9	13	ybt 17; ICEKp10	251-1LV	clb 3	62-1LV	-	0	-	0	-	0	-	wzi154	KL107	?-	Good	0.9999	KL107_10	O2v2	O2	none	Very high	0.9838		aac(6')-Ib'.v1*;aadA2^;strA.v1^;strB.v1	-	-	-	-	mphA	catA1^	-	sul1;sul2
SRR14449970	SAMN19016659	Hackensack-Meridian	2018	USA	Klebsiella pneumoniae	strong	172	112934	457397	5806854	no	-	ST3359	2	3	9	12	ybt 17; ICEKp10	251-1LV	clb 3	62-1LV	-	0	-	0	-	0	-	wzi154	KL107	none	Very high	0.9998		O2v2	O2	?-	Good	0.9838	O1/O2v2_07_kfoC	aac(6')-Ib'.v1*;aadA*;aadA3?;strA.v1^;strB.v1	-	-	-	-	mphA	-	-	sul1;sul2
SRR10728191	SAMN13622057	University of Pittsburg	2018	USA: Pittsburgh,	Klebsiella pneumoniae	strong	200	135282	492387	5579711	no	-	ST34	0	0	0	0	-	0	-	0	-	0	-	0	-	0	-	wzi74	KL103	*	Very high	0.967		O2v2	O2	none	Very high	0.991		-	-	-	-	-	-	-	-	-
SRR4017915	SAMN05170239	CDC	2014-06-04	USA	Klebsiella pneumoniae	strong	1900-04-22	229698	354033	5294806	no	-	ST34	0	2	7	9	-	0	-	0	-	0	-	0	-	0	-	wzi308	KL57	?-*	Good	0.9737	KL57_13_vanT	O2v2	O2	none	Very high	0.9841		aac(6')-Ib'.v1*;aadA*;aadA2^	-	-	qnrB19^	-	-	-	-	sul1
SRR10368383	SAMN13161584	Northwestern University	2013	USA: Chicago	Klebsiella pneumoniae	strong	168	89807	222426	5484931	no	-	ST34-2LV	4	0	1	1	ybt 9; ICEKp3	209-4LV	-	0	iuc 2A	29-2LV	iro unknown	0	rmp unknown	0	-	wzi472	unknown (best match = KL20)	?-	None	0.9829	KL20_06_wzc,KL20_08_wzy,KL20_09,KL20_10_wcaN,KL20_11_wcaO,KL20_12,KL20_14_wzx	O3/O3a	O3/O3a	*	Very high	0.9626		-	-	fosA7*	-	-	-	-	-	-
SRR2965697	SAMN03733803	University of Virginia Health System	2012-01	USA: Virginia	Klebsiella pneumoniae	strong	150	141285	604137	5647390	no	-	ST340	0	3	8	12	-	0	-	0	-	0	-	0	-	0	-	wzi56	KL55	*	Very high	0.9627		O3b	O3b	none	Very high	0.9921		aac(3)-IV;aadA2;aadA^;aph(4)-Ia*;aph3-Ia.v1^	-	-	qnrS1	-	mphA	cmlA1*	-	sul1;sul3
SRR2965698	SAMN03733804	University of Virginia Health System	2012-01	USA: Virginia	Klebsiella pneumoniae	strong	150	141285	604137	5614593	no	-	ST340	0	3	8	12	-	0	-	0	-	0	-	0	-	0	-	wzi56	KL55	*	Very high	0.9627		O3b	O3b	none	Very high	0.9921		aac(3)-IV;aadA2;aadA^;aph(4)-Ia*;aph3-Ia.v1^	-	-	qnrS1	-	mphA	cmlA1*	-	sul1;sul3
SRR4065639	SAMN05170308	CDC	2014-09-10	USA	Klebsiella pneumoniae	strong	1900-05-09	189658	482274	5651848	no	-	ST340	0	3	8	11	-	0	-	0	-	0	-	0	-	0	-	wzi56	KL55	?*	Good	0.9627		O3b	O3b	none	Very high	0.9918		aac(3)-IV;aadA2;aadA^;aph3-Ia.v1^	-	-	qnrS1	-	mphA	cmlA1*	-	sul1;sul3
SRR14449914	SAMN19016681	Hackensack-Meridian	2018	USA	Klebsiella pneumoniae	strong	380	41784	133063	5312216	no	-	ST340	0	2	7	9	-	0	-	0	-	0	-	0	-	0	-	wzi50	unknown (best match = KL107)	?-+*	None	0.8397	KL107_02_cpsACP,KL107_05_wzb,KL107_06_wzc,KL107_07_wbaP,KL107_08,KL107_09,KL107_10,KL107_12,KL107_13,KL107_14,KL107_15,KL107_16_ugd	unknown (best match = O4)	unknown	?-	None	0.9964	O4_01_hydrolase,O4_02_hypothetical,O4_03_hypothetical,O4_05_wzm,O4_06_glycosyltransferase	aac(6')-Ib-cr.v2*;aadA*	-	-	qnrA1;qnrB19^	-	-	CatB4.v1?	-	sul1
SRR10377140	SAMN13166995	CDC	2016	USA	Klebsiella pneumoniae	strong	138	213060	570934	6001287	no	-	ST340	0	3	8	15	-	0	-	0	-	0	-	0	-	0	-	wzi56	KL55	*	Very high	0.9627		O3b	O3b	none	Very high	0.992		aac(3)-IIa.v1*;aac(3)-IV;aadA2;aadA^;aph(4)-Ia*;aph3-Ia.v1^	-	-	qnrS1	-	-	cmlA1*	-	sul1;sul1;sul3
SRR12509561	SAMN15868627	Hackensack-Meridian	2017	USA: Northeast	Klebsiella pneumoniae	strong	138	138427	465257	5763594	no	-	ST340	0	2	6	8	-	0	-	0	-	0	-	0	-	0	-	wzi56	KL55	?-*	Good	0.9623	KL55_07_wcaA	O3b	O3b	none	Very high	0.992		aac(3)-IV;aadA2;aadA^;aph(4)-Ia	-	-	-	-	-	cmlA1*	-	sul3
SRR12763998	SAMN16340237	University of Pittsburg	2019	USA: Pittsburgh,	Klebsiella pneumoniae	strong	101	163125	757778	5342082	no	-	ST348	0	1	7	10	-	0	-	0	-	0	-	0	-	0	-	wzi94	KL62	none	Very high	0.9994		O1v1	O1	none	Very high	0.9886		aac(6')-Ib-cr.v2;strA.v1^;strB.v1	-	-	qnrB1.v2^	-	-	CatB4.v1?	-	sul2
SRR12764015	SAMN16340222	University of Pittsburg	2019	USA: Pittsburgh,	Klebsiella pneumoniae	strong	98	200090	450281	5347891	no	-	ST348	0	1	7	10	-	0	-	0	-	0	-	0	-	0	-	wzi94	KL62	none	Very high	0.9994		O1v1	O1	none	Very high	0.9886		aac(6')-Ib-cr.v2;strA.v1^;strB.v1	-	-	qnrB1.v2^	-	-	CatB4.v1?	-	sul2
SRR12764031	SAMN16340207	University of Pittsburg	2019	USA: Pittsburgh,	Klebsiella pneumoniae	strong	101	178264	514635	5346056	no	-	ST348	0	1	7	10	-	0	-	0	-	0	-	0	-	0	-	wzi94	KL62	none	Very high	0.9994		O1v1	O1	none	Very high	0.9886		aac(6')-Ib-cr.v2;strA.v1^;strB.v1	-	-	qnrB1.v2^	-	-	CatB4.v1?	-	sul2
SRR15569571	SAMN09266891	Washington University	2017	USA: St. Louis, MO	Klebsiella pneumoniae	strong	1900-03-27	247368	774463	5526400	no	-	ST35	1	0	0	0	ybt 13; ICEKp2	303-3LV	-	0	-	0	-	0	-	0	-	wzi37	KL22	none	Very high	0.9948		O1v1	O1	none	Very high	0.9811		-	-	-	-	-	-	-	-	-
SRR15569602	SAMN09266906	Washington University	2017	USA: St. Louis, MO	Klebsiella pneumoniae	strong	94	192050	455850	5523307	no	-	ST35	1	0	0	0	ybt 13; ICEKp2	303-4LV	-	0	-	0	-	0	-	0	-	wzi37	KL22	none	Very high	0.9948		O1v1	O1	none	Very high	0.9811		-	-	-	-	-	-	-	-	-
SRR8071985	SAMN06218032	JCVI	2013	USA	Klebsiella pneumoniae	strong	1900-03-16	234425	725047	5474920	no	-	ST35	0	2	3	3	-	0	-	0	-	0	-	0	-	0	-	wzi37	KL22	none	Very high	0.9949		O1v1	O1	none	Very high	0.9811		aac(6')-Ib'.v1	-	-	-	-	-	-	-	-
SRR9858855	SAMN12392889	Columbia	2013-07-04	USA: New York	Klebsiella pneumoniae	strong	1900-02-26	386341	1233796	5489376	no	-	ST35	0	2	3	3	-	0	-	0	-	0	-	0	-	0	-	wzi37	KL22	none	Very high	0.9949		O1v1	O1	none	Very high	0.9811		aac(6')-Ib'.v1	-	-	-	-	-	-	-	-
SRR13081113	SAMN16828085	Michigan Department of Health and Human Services	2017	USA	Klebsiella pneumoniae	strong	73	380244	627821	5644141	no	-	ST35	1	2	7	9	ybt 5; ICEKp6	10	-	0	-	0	-	0	-	0	-	wzi37	unknown (best match = KL22)	?-+	None	0.9943	KL22_06_wzc,KL22_07_wzy,KL22_08,KL22_09,KL22_10_wfeD,KL22_11_wzx,KL22_12_rutE,KL22_17	O1v1	O1	none	Very high	0.981		aadA2^;rmtB	-	-	-	-	ermB.v1*;mphA?	-	-	sul1
SRR5387196	SAMN06438973	Houston Methodist Hospital	2015-04-13	USA: Houston	Klebsiella pneumoniae	strong	461	172959	641126	5766363	no	-	ST35	0	1	6	8	-	0	-	0	-	0	-	0	-	0	-	wzi199	KL110	-	High	0.9995	KL110_16_wcpZ	O1v1	O1	none	Very high	0.9924		aadA2	-	-	-	-	-	cmlA4*	-	sul1;sul2
SRR5168868	SAMN06218041	JCVI	2013	USA	Klebsiella pneumoniae	strong	1900-06-08	215464	599193	5758426	no	-	ST3584	0	2	2	2	-	0	-	0	-	0	-	0	-	0	-	wzi325	KL63	none	Very high	0.9884		O1v2	O1	none	Very high	0.9911		-	-	-	-	-	-	-	-	-
SRR5168870	SAMN06218037	JCVI	2013	USA	Klebsiella pneumoniae	strong	1900-04-27	180401	461595	5342611	no	-	ST3585	0	2	2	2	-	0	-	0	-	0	-	0	-	0	-	-	KL111	none	Very high	0.9952		O3b	O3b	none	Very high	0.9926		-	-	-	-	-	-	-	-	-
SRR8071934	SAMN06218051	JCVI	2013	USA	Klebsiella pneumoniae	strong	1900-04-25	154404	372311	5491253	no	-	ST3586	0	1	3	3	-	0	-	0	-	0	-	0	-	0	-	wzi173	KL102	none	Very high	0.9995		O2v1	O2	-	Good	0.9874	O1/O2v1_06_wbbO,O1/O2v1_07_kfoC	-	-	-	-	-	-	-	-	sul1
SRR8071949	SAMN06218100	JCVI	2013	USA	Klebsiella pneumoniae	strong	1900-05-20	130289	714511	5457488	no	-	ST3587	0	2	7	7	-	0	-	0	-	0	-	0	-	0	-	wzi29	KL106	?-	Good	1	KL106_09	O2v2	O2	?-	Good	0.9847	O1/O2v2_07_kfoC	aac(6')-Ib'.v1;aadA2	-	-	-	-	mphA	catA1^	-	sul1
SRR13068892	SAMN16811733	GPHL	2020	USA	Klebsiella pneumoniae	strong	92	259055	774504	5746249	no	-	ST36	1	2	10	17	ybt 10; ICEKp4	71-2LV	-	0	-	0	-	0	-	0	-	wzi27	KL27	?	Good	0.9999		O2v2	O2	none	Very high	0.9843		aac(3)-IId^;aac(6')-Ib-cr.v2;aadA16*;ant(2'')-Ia;strA.v1^;strB.v1	-	-	qnrS1	-	mphA	floR.v1*	arr-3;arr-3	sul1;sul2
SRR5386562	SAMN06437668	Houston Methodist Hospital	2013-04-12	USA: Houston	Klebsiella pneumoniae	strong	95	195324	468603	5602121	no	-	ST36	1	1	7	9	ybt 10; ICEKp4	71	-	0	-	0	-	0	-	0	-	wzi27	KL27	none	Very high	1		O2v2	O2	none	Very high	0.9844		aac(6')-Ib-cr.v2;aadA16*	-	fosA3	qnrB6^	-	-	-	arr-3	sul1;sul1
SRR5467405	SAMN06812626	JCVI	2014	USA: Ohio	Klebsiella pneumoniae	strong	146	157692	317560	5641436	no	-	ST3631	0	2	6	7	-	0	-	0	-	0	-	0	-	0	-	wzi154	KL107	?	Good	0.9999		O2v2	O2	?-	Good	0.9838	O1/O2v2_09_gmlB	aac(6')-Ib'.v1;aadA2^	-	-	-	-	mphA	-	-	sul1;sul3
SRR6764001	SAMN08579647	JCVI	2014	USA: Ohio	Klebsiella pneumoniae	strong	169	144542	389477	5645187	no	-	ST3631	0	2	7	7	-	0	-	0	-	0	-	0	-	0	-	wzi154	KL107	?	Good	0.9999		O2v2	O2	?-	Good	0.9838	O1/O2v2_09_gmlB	aadA2^	-	-	-	-	mphA	-	-	sul1;sul3
SRR13874734	SAMN18202046	Broad Institute	2012-11-28	USA: Boston,	Klebsiella pneumoniae	strong	218	66274	254956	5264923	no	-	ST37	0	0	0	0	-	0	-	0	-	0	-	0	-	0	-	wzi96	unknown (best match = KL38)	?-	None	0.9967	KL38_07_wcaJ,KL38_08_wzy,KL38_09_wctM,KL38_10_wcaN,KL38_11_wzx,KL38_12_wckS,KL38_13_wckR	O3b	O3b	none	Very high	0.993		-	-	-	-	-	-	-	-	-
SRR15569601	SAMN09266907	Washington University	2017	USA: St. Louis, MO	Klebsiella pneumoniae	strong	93	142591	329372	5285556	yes (1)	ambiguous_bases	ST37	0	0	0	0	-	0	-	0	-	0	-	0	-	0	-	-	KL15	none	Very high	0.9978		O4	O4	none	Very high	0.9971		-	-	-	-	-	-	-	-	-
SRR6711602	SAMN08513503	JCVI	2014	USA: Pennsylvania	Klebsiella pneumoniae	strong	89	215675	661997	5457412	no	-	ST37	0	2	3	2	-	0	-	0	-	0	-	0	-	0	-	wzi96	KL38	none	Very high	0.997		O3b	O3b	none	Very high	0.993		aac(6')-Ib'.v1	-	-	-	-	-	-	-	-
SRR14083953	SAMN18511023	Minnesota Department of Health	2017	USA	Klebsiella pneumoniae	strong	92	289202	584942	5416121	no	-	ST37	0	1	8	12	-	0	-	0	-	0	-	0	-	0	-	wzi96	KL38	none	Very high	0.9969		O3b	O3b	-	High	0.9928	O3b_01_manC	aac(3)-IIa.v1^;aac(6')-Ib-cr.v2;strA.v1^;strB.v1	-	-	qnrB1.v2^	-	-	CatB4.v1	-	sul2
SRR12509297	SAMN15869107	Hackensack-Meridian	2016	USA: Midwest	Klebsiella pneumoniae	strong	119	176878	566255	5645142	no	-	ST37	1	2	8	10	ybt 3; ICEKp8	123-2LV	-	0	-	0	-	0	-	0	-	wzi14	KL14	?-	Good	0.9993	KL14_06_wzc	O3b	O3b	none	Very high	0.9921		aac(6')-Ib'.v1;aadA*;aadA2^;ant(2'')-Ia	-	-	-	-	-	catB3.v2	-	sul1
SRR5467440	SAMN06812636	JCVI	2015	USA:	Klebsiella pneumoniae	strong	1900-05-01	143333	369552	5547178	no	-	ST37	1	2	6	7	ybt 3; ICEKp8	123-2LV	-	0	-	0	-	0	-	0	-	wzi14	KL14	none	Very high	0.9998		O3b	O3b	none	Very high	0.9925		aac(6')-Ib'.v1;aadA*;aadA2^	-	-	-	-	-	-	-	sul1
SRR4065689	SAMN05170342	CDC	2014-12-08	USA	Klebsiella pneumoniae	strong	1900-05-20	201741	448670	5872992	no	-	ST37-1LV	0	2	5	7	-	0	-	0	-	0	-	0	-	0	-	wzi50	KL15	none	Very high	0.9979		O4	O4	?-	Good	0.9969	O4_06_glycosyltransferase	aadA13;aadA2	-	-	qnrB2.v1^	-	-	-	-	sul1;sul1
SRR10377079	SAMN13167050	CDC	2016	USA	Klebsiella pneumoniae	strong	39	357225	540784	5248147	no	-	ST3767-3LV	0	2	4	5	-	0	-	0	-	0	-	0	-	0	-	wzi218	KL18	none	Very high	0.9887		O1v1	O1	none	Very high	0.9835		aac(6')-Ib'.v1*;aadA*	-	-	qnrB19^	-	-	-	-	-
SRR12508594	SAMN15868933	Hackensack-Meridian	2016	USA: Northeast	Klebsiella pneumoniae	strong	108	203937	449962	5805676	no	-	ST3795	2	2	5	4	ybt 17; ICEKp10	289-2LV	clb 3	17-2LV	-	0	-	0	-	0	-	wzi154	KL107	?-	Good	0.9999	KL107_10	O2v2	O2	none	Very high	0.9838		aadA2^	-	-	-	-	-	-	-	sul1
SRR12509382	SAMN15868923	Hackensack-Meridian	2016	USA: Northeast	Klebsiella pneumoniae	strong	134	139053	331337	5798868	no	-	ST3795	2	2	5	4	ybt 17; ICEKp10	289-2LV	clb 3	17-2LV	-	0	-	0	-	0	-	wzi154	KL107	none	Very high	0.9999		O2v2	O2	none	Very high	0.9838		aadA2^	-	-	-	-	-	-	-	sul1
SRR7784155	SAMN09784089	University of Pittsburg	2016-10	USA: Pittsburgh	Klebsiella pneumoniae	strong	168	129689	252153	5790813	no	-	ST3795-1LV	2	2	5	4	ybt 17; ICEKp10	289-3LV	clb 3	17-2LV	-	0	-	0	-	0	-	wzi154	KL107	none	Very high	0.9999		O2v2	O2	none	Very high	0.9838		aadA2^	-	-	-	-	-	-	-	sul1
SRR12509524	SAMN15868794	Hackensack-Meridian	2017	USA: South	Klebsiella pneumoniae	strong	129	167076	400461	5797890	no	-	ST38	0	0	0	0	-	0	-	0	-	0	-	0	-	0	-	wzi50	KL52	none	Very high	0.9999		OL101	OL101	*	High	0.9491		-	-	-	-	-	-	-	-	-
SRR2098674	SAMN03853200	George Washington University	2012-04-03	USA: Flagstaff,AZ	Klebsiella pneumoniae	strong	149	78051	220694	5437255	no	-	ST380	4	0	0	0	ybt 14; ICEKp12 (incomplete)	143-1LV	-	0	iuc 2	14-1LV	iro 2 (incomplete)	3-2LV	rmp 2; KpVP-2	7	-	wzi203	KL2	-	High	0.9975	KL2_13	O1v1	O1	none	Very high	0.9996		-	-	-	-	-	-	-	-	-
SRR15569562	SAMN09266914	Washington University	2017	USA: St. Louis, MO	Klebsiella pneumoniae	strong	1900-07-01	99649	344308	5538557	no	-	ST3842	0	0	0	0	-	0	-	0	-	0	-	0	-	0	-	wzi186	KL2	none	Very high	0.9873		O1/O2v2	unknown	none	Very high	0.9949		-	-	-	-	-	-	-	-	-
SRR15569577	SAMN09266881	Washington University	2017	USA: St. Louis, MO	Klebsiella pneumoniae	strong	1900-04-25	185768	644225	5425726	no	-	ST3848	0	0	0	0	-	0	-	0	-	0	-	0	-	0	-	wzi97	KL46	?*	Good	0.9962		O3b	O3b	none	Very high	0.993		-	-	-	-	-	-	-	-	-
SRR15569570	SAMN09266896	Washington University	2017	USA: St. Louis, MO	Klebsiella pneumoniae	strong	1900-05-08	162695	569306	5605911	no	-	ST3850-1LV	0	0	0	0	-	0	-	0	-	0	-	0	-	0	-	wzi374	KL140	none	Very high	0.9967		O2v2	O2	none	Very high	0.9839		-	-	-	-	-	-	-	-	-
SRR13156969	SAMN16939967	Wadsworth Center	2018	USA	Klebsiella pneumoniae	strong	84	277428	595830	5498061	no	-	ST392	0	2	5	6	-	0	-	0	-	0	-	0	-	0	-	wzi187	KL27	?-	Good	0.9926	KL27_11_wzy	O4	O4	none	Very high	0.9971		aac(6')-Ib-cr.v2;strB.v1	-	-	qnrB1.v2^	-	-	-	-	-
SRR12902554	SAMN16558045	CDC	2017	USA	Klebsiella pneumoniae	strong	79	236714	619174	5487433	no	-	ST392	1	1	7	11	ybt 16; ICEKp12	277-1LV	-	0	-	0	-	0	-	0	-	wzi187	KL27	none	Very high	0.9928		O4	O4	none	Very high	0.9971		aac(3)-IIa.v1^;aac(6')-Ib-cr.v2;strA.v1^;strB.v1	-	-	qnrB1.v2^	-	-	CatB4.v1	-	sul2
SRR6844960	SAMN08720232	Columbia University	2013	USA: New York	Klebsiella pneumoniae	strong	98	166913	395721	5385839	yes (1)	ambiguous_bases	ST392	0	3	8	7	-	0	-	0	-	0	-	0	-	0	-	wzi187	KL27	?	Good	0.9927		O4	O4	-	High	0.9969	O4_02_hypothetical	aac(3)-IIa.v1^	-	-	qnrB1.v2^	-	-	-	-	-
SRR6844961	SAMN08720231	Columbia University	2012	USA: New York	Klebsiella pneumoniae	strong	95	161875	395643	5384112	yes (1)	ambiguous_bases	ST392	0	2	7	7	-	0	-	0	-	0	-	0	-	0	-	wzi187	KL27	none	Very high	0.9927		O4	O4	none	Very high	0.9971		aac(3)-IIa.v1^	-	-	qnrB1.v2^	-	-	-	-	-
SRR8072004	SAMN06218126	JCVI	2013	USA	Klebsiella pneumoniae	strong	1900-04-10	194076	473642	5392221	no	-	ST392	0	3	8	7	-	0	-	0	-	0	-	0	-	0	-	wzi187	KL27	?	Good	0.9927		O4	O4	-	High	0.9969	O4_02_hypothetical	aac(3)-IIa.v1^	-	-	qnrB1.v2^	-	-	-	-	-
SRR9858662	SAMN12392845	Columbia	2012-08-03	USA: New York	Klebsiella pneumoniae	strong	1900-04-04	161875	395643	5384112	yes (1)	ambiguous_bases	ST392	0	2	7	7	-	0	-	0	-	0	-	0	-	0	-	wzi187	KL27	none	Very high	0.9927		O4	O4	none	Very high	0.9971		aac(3)-IIa.v1^	-	-	qnrB1.v2^	-	-	-	-	-
SRR9858815	SAMN12392897	Columbia	2013-09-20	USA: New York	Klebsiella pneumoniae	strong	1900-03-30	216293	473642	5397963	no	-	ST392	0	3	8	7	-	0	-	0	-	0	-	0	-	0	-	wzi187	KL27	?	Good	0.9927		O4	O4	-	High	0.9969	O4_02_hypothetical	aac(3)-IIa.v1^	-	-	qnrB1.v2^	-	-	-	-	-
SRR9858937	SAMN12392810	Columbia	2011-11-29	USA: New York	Klebsiella pneumoniae	strong	149	161967	431335	5570899	no	-	ST392	0	2	7	11	-	0	-	0	-	0	-	0	-	0	-	wzi187	KL27	?-	Good	0.9926	KL27_16_wctF	O4	O4	none	Very high	0.9971		aac(3)-IIa.v1^;aac(6')-Ib'.v1;aadA*;strB.v1	-	-	qnrB1.v2^	-	-	-	-	sul2
SRR5168869	SAMN06218039	JCVI	2013	USA	Klebsiella pneumoniae	strong	1900-06-02	214741	395687	5732217	no	-	ST392	0	2	7	11	-	0	-	0	-	0	-	0	-	0	-	wzi187	KL27	none	Very high	0.9927		O4	O4	none	Very high	0.9971		aac(3)-IIa.v1^;aac(6')-Ib'.v1*;aadA*;strB.v1	-	-	qnrB1.v2^	-	-	-	-	sul2
SRR6844953	SAMN08720233	Columbia University	2014	USA: New York	Klebsiella pneumoniae	strong	147	194134	395949	5710576	no	-	ST392	0	2	6	7	-	0	-	0	-	0	-	0	-	0	-	wzi187	KL27	none	Very high	0.9927		O4	O4	none	Very high	0.9971		aac(3)-IIa.v1^;strB.v1	-	-	qnrB1.v2^	-	-	-	-	sul2
SRR12508622	SAMN15868365	Hackensack-Meridian	2017	USA: West	Klebsiella pneumoniae	strong	215	115694	335983	5773159	no	-	ST395	1	1	8	11	ybt 16; ICEKp12	277-5LV	-	0	-	0	-	0	-	0	-	wzi2	KL2	?-	Good	0.9976	KL2_09,KL2_13	O1v1	O1	none	Very high	0.9997		aac(3)-IIa.v1^;aac(6')-Ib-cr.v2	-	-	qnrS1	-	-	CatB4.v1?;catA1^	-	sul1
SRR13081087	SAMN16828082	Michigan Department of Health and Human Services	2019	USA	Klebsiella pneumoniae	strong	143	222163	794541	5690656	no	-	ST395	1	2	9	17	ybt 16; ICEKp12	280	-	0	-	0	-	0	-	0	-	wzi64	KL64	?-	Good	1	KL64_07_wzx,KL64_11_wcoU,KL64_13_wcsF	O1v1	O1	none	Very high	0.9864		aac(3)-IId^;aac(6')-Ib-cr.v2;aadA2^;rmtB	-	-	qnrB1.v1;qnrS1	-	ermB.v1*;mphA?	CatB4.v1;catA1^	-	sul1
SRR12508818	SAMN15868285	Hackensack-Meridian	2017	USA: Northeast	Klebsiella pneumoniae	strong	126	166923	708304	5543576	no	-	ST395	1	2	10	16	ybt 16; ICEKp12	280	-	0	-	0	-	0	-	0	-	wzi64	KL64	?-	Good	1	KL64_16_wcaJ	O1v1	O1	none	Very high	0.9864		aac(3)-IId^;aac(6')-Ib-cr.v2;aadA2^;armA	-	-	qnrB1.v1;qnrS1	-	mphE.v2;msrE	CatB4.v1?	-	sul1
SRR6793800	SAMN08623784	Stanford	2013-08-02	USA: Palo Alto	Klebsiella pneumoniae	strong	151	151173	394800	5512959	no	-	ST395	1	2	9	11	ybt 16; ICEKp12	277-5LV	-	0	-	0	-	0	-	0	-	wzi160	KL39	none	Very high	0.9914		O1v1	O1	none	Very high	0.9973		aac(3)-IIa.v1^;aac(6')-Ib-cr.v2	-	-	qnrS1	-	-	CatB4.v1?	-	sul1
SRR6793839	SAMN08623794	Stanford	2014-10-19	USA: Palo Alto	Klebsiella pneumoniae	strong	167	142588	347161	5692817	yes (1)	ambiguous_bases	ST395	3	2	6	5	-	0	-	0	iuc 1	1	-	0	-	0	rmpA2_9	wzi105	KL108	?-	Good	1	KL108_18_rfbp	O1v2	O1	none	Very high	0.9896		rmtC	-	-	-	-	-	-	-	sul1
SRR7784158	SAMN09784090	University of Pittsburg	2016-10	USA: Pittsburgh	Klebsiella pneumoniae	strong	115	214936	463042	5639591	no	-	ST405	1	1	8	11	ybt 13; ICEKp2	302-4LV	-	0	-	0	-	0	-	0	-	wzi424	KL151	none	Very high	0.9922		O4	O4	none	Very high	0.997		aac(6')-Ib-cr.v2;strA.v1^;strB.v1	-	-	qnrB1.v2^	-	-	CatB4.v1?	-	sul2
SRR8199270	SAMN10435708	University of Pittsburg	2017	USA: Pittsburgh,	Klebsiella pneumoniae	strong	110	286357	525695	5635031	no	-	ST405	1	1	8	12	ybt 13; ICEKp2	302-4LV	-	0	-	0	-	0	-	0	-	wzi424	KL151	none	Very high	0.9923		O4	O4	none	Very high	0.997		aac(3)-IIa.v1^;aac(6')-Ib-cr.v2;strA.v1^;strB.v1	-	-	qnrB1.v2^	-	-	CatB4.v1?	-	sul2
SRR8199633	SAMN10435724	University of Pittsburg	2017	USA: Pittsburgh,	Klebsiella pneumoniae	strong	1900-04-17	191375	548849	5579005	no	-	ST405	1	1	8	11	ybt 13; ICEKp2	302-4LV	-	0	-	0	-	0	-	0	-	wzi424	KL151	none	Very high	0.9922		O4	O4	none	Very high	0.9969		aac(6')-Ib-cr.v2;strA.v1^;strB.v1	-	-	qnrB1.v2^	-	-	CatB4.v1?	-	sul2
SRR12509519	SAMN15868633	Hackensack-Meridian	2017	USA: Northeast	Klebsiella pneumoniae	strong	179	173805	513343	5656728	no	-	ST405	1	2	8	12	ybt 0; ICE?	312	-	0	-	0	-	0	-	0	-	wzi143	unknown (best match = KL151)	?-	None	0.9924	KL151_10_pglI,KL151_11_wzy,KL151_12,KL151_13_wfgD	O4	O4	none	Very high	0.9969		aadA*;strA.v1^;strB.v1	-	-	qnrB1.v2^	-	-	CatB4.v1?	-	sul2
SRR12509577	SAMN15868612	Hackensack-Meridian	2017	USA: Northeast	Klebsiella pneumoniae	strong	136	165746	492532	5525469	no	-	ST418	0	2	5	6	-	0	-	0	-	0	-	0	-	0	-	wzi154	KL107	none	Very high	0.9998		O2v2	O2	none	Very high	0.9837		aac(6')-Ib'.v1;strA.v1^;strB.v1	-	-	-	-	-	-	-	sul2
SRR5467374	SAMN06812595	JCVI	2013	USA: Ohio	Klebsiella pneumoniae	strong	1900-06-21	130549	395590	5550461	no	-	ST418	0	2	8	8	-	0	-	0	-	0	-	0	-	0	-	wzi29	KL106	none	Very high	1		O2v2	O2	none	Very high	0.9848		aac(6')-Ib'.v1;aadA2^	-	-	-	-	mphA	catA1^	-	sul1
SRR6763930	SAMN08579679	JCVI	2013	USA: Ohio	Klebsiella pneumoniae	strong	178	144281	395590	5552768	no	-	ST418	0	2	8	8	-	0	-	0	-	0	-	0	-	0	-	wzi29	KL106	?	Good	0.9987		O2v2	O2	none	Very high	0.9848		aac(6')-Ib'.v1;aadA2^	-	-	-	-	mphA	catA1^	-	sul1
SRR6763993	SAMN08579652	JCVI	2013	USA: Ohio	Klebsiella pneumoniae	strong	177	147429	395590	5554565	no	-	ST418	0	2	8	8	-	0	-	0	-	0	-	0	-	0	-	wzi29	KL106	?	Good	0.9987		O2v2	O2	none	Very high	0.9848		aac(6')-Ib'.v1;aadA2^	-	-	-	-	mphA	catA1^	-	sul1
SRR5385637	SAMN06438068	Houston Methodist Hospital	2014-02-19	USA: Houston	Klebsiella pneumoniae	strong	1900-04-27	149386	468212	5651912	no	-	ST42	0	2	2	2	-	0	-	0	-	0	-	0	-	0	-	wzi33	KL64	none	Very high	0.9985		O1v1	O1	none	Very high	0.9929		-	-	-	-	-	-	-	-	-
SRR7407875	SAMN09466921	Stanford	2016-02	USA: Palo Alto	Klebsiella pneumoniae	strong	85	203868	512568	5401598	no	-	ST4270-1LV	0	0	0	0	-	0	-	0	-	0	-	0	-	0	-	wzi25	KL25	?-	Good	0.998	KL25_09_wfeD	O3b	O3b	none	Very high	0.9924		-	-	-	-	-	-	-	-	-
SRR15569605	SAMN09266897	Washington University	2017	USA: St. Louis, MO	Klebsiella pneumoniae	strong	81	251044	487029	5340988	no	-	ST433	0	0	0	0	-	0	-	0	-	0	-	0	-	0	-	wzi173	KL102	none	Very high	0.9998		O2v2	O2	none	Very high	0.9843		-	-	-	-	-	-	-	-	-
SRR10505822	SAMN13344176	CDC	2018	USA	Klebsiella pneumoniae	strong	72	329033	882301	5367429	no	-	ST437	0	2	7	8	-	0	-	0	-	0	-	0	-	0	-	wzi109	KL36	none	Very high	0.9989		O4	O4	none	Very high	0.9973		aadA2;armA	-	-	-	-	mphE.v2;msrE	-	-	sul1
SRR10505823	SAMN13344175	CDC	2018	USA	Klebsiella pneumoniae	strong	60	329033	894332	5339580	no	-	ST437	0	2	5	4	-	0	-	0	-	0	-	0	-	0	-	wzi109	KL36	?-	Good	0.9989	KL36_07_wcaJ	O4	O4	none	Very high	0.9973		aadA2	-	-	-	-	-	-	-	sul1
SRR10505824	SAMN13344174	CDC	2018	USA	Klebsiella pneumoniae	strong	1900-03-11	329033	1031382	5367633	no	-	ST437	0	2	7	8	-	0	-	0	-	0	-	0	-	0	-	wzi109	KL36	none	Very high	0.9989		O4	O4	none	Very high	0.9973		aadA2;armA	-	-	-	-	mphE.v2;msrE	-	-	sul1
SRR14449672	SAMN19016696	Hackensack-Meridian	2018	USA	Klebsiella pneumoniae	strong	1900-04-09	152203	456024	5360249	no	-	ST437	0	2	7	8	-	0	-	0	-	0	-	0	-	0	-	wzi109	KL36	none	Very high	0.9989		O4	O4	none	Very high	0.9973		aadA2^;armA	-	-	-	-	mphE.v2;msrE	-	-	sul1
SRR14449673	SAMN19016695	Hackensack-Meridian	2018	USA	Klebsiella pneumoniae	strong	1900-05-01	155283	456024	5412100	no	-	ST437	0	2	7	8	-	0	-	0	-	0	-	0	-	0	-	wzi109	KL36	none	Very high	0.9989		O4	O4	none	Very high	0.9973		aadA2^;armA	-	-	-	-	mphE.v2;msrE	-	-	sul1
SRR14831717	SAMN19729469	Arizona State Public Health Laboratory	2021-02-03	USA	Klebsiella pneumoniae	strong	1900-03-15	321313	801164	5639616	no	-	ST441-1LV	0	2	2	2	-	0	-	0	-	0	-	0	-	0	-	wzi149	KL62	none	Very high	0.999		O2v1	O2	none	Very high	0.9891		-	-	-	qnrS1	-	-	-	-	-
SRR15569563	SAMN09266910	Washington University	2017	USA: St. Louis, MO	Klebsiella pneumoniae	strong	1900-03-06	303239	412271	5294535	no	-	ST442	0	0	0	0	-	0	-	0	-	0	-	0	-	0	-	wzi162	KL122	none	Very high	0.9994		O2v2	O2	none	Very high	0.9848		-	-	-	-	-	-	-	-	-
SRR13087621	SAMN16823487	Wadsworth Center	2018	USA	Klebsiella pneumoniae	strong	93	304408	714898	5656790	no	-	ST45	1	2	4	4	ybt 10; ICEKp4	78	-	0	-	0	-	0	-	0	-	wzi101	KL24	?-	Good	0.9902	KL24_11_wcaJ	O2v1	O2	none	Very high	0.9875		-	-	-	-	-	-	-	-	sul1
SRR14436892	SAMN19026425	Utah Public Health Laboratory	2021-04-08	USA	Klebsiella pneumoniae	strong	76	224767	571050	5546474	no	-	ST45	1	2	2	2	ybt 10; ICEKp4	78	-	0	-	0	-	0	-	0	-	wzi101	KL24	none	Very high	0.9902		O2v1	O2	none	Very high	0.9875		-	-	-	-	-	-	-	-	-
SRR6793820	SAMN08623805	Stanford	2014-12-24	USA: Palo Alto	Klebsiella pneumoniae	strong	124	193735	528011	5482667	no	-	ST45	1	2	5	7	ybt 10; ICEKp4	78	-	0	-	0	-	0	-	0	-	wzi101	KL24	none	Very high	0.9902		O2v1	O2	none	Very high	0.9876		aac(6')-Il;aadA2;ant(2'')-Ia	-	-	qnrA1^	-	-	-	-	sul1
SRR6793830	SAMN08623786	Stanford	2013-09-28	USA: Palo Alto	Klebsiella pneumoniae	strong	188	202959	654475	5683740	no	-	ST45	1	2	8	12	ybt 10; ICEKp4	78	-	0	-	0	-	0	-	0	-	wzi101	KL24	none	Very high	0.9902		O2v1	O2	-	High	0.9873	O1/O2v1_03_wbbM	aac(6')-Ib-cr.v2;strA.v1^;strB.v1	-	-	qnrB1.v2^;qnrS1	-	-	CatB4.v1?	-	sul2*
SRR1582859	SAMN03024574	University of Virginia Health System	2007-10	USA: Virginia	Klebsiella pneumoniae	strong	94	167305	478978	5544973	no	-	ST45	1	2	8	10	ybt 10; ICEKp4	78	-	0	-	0	-	0	-	0	-	wzi133	KL25	-	High	0.9853	KL25_09_wfeD	O2v1	O2	none	Very high	0.9846		aac(6')-Ib-cr.v2;aadA1.v1^	-	-	-	-	-	catB3.v2	arr-3	sul1
SRR14449920	SAMN19016675	Hackensack-Meridian	2017	USA	Klebsiella pneumoniae	strong	106	191500	355522	5425687	no	-	ST45-1LV	1	1	8	11	ybt 10; ICEKp4	78-1LV	-	0	-	0	-	0	-	0	-	wzi101	KL24	-	High	0.9901	KL24_13_wcuG	O2v1	O2	none	Very high	0.9873		aac(6')-Ib-cr.v2;strA.v1^;strB.v1	-	-	qnrB1.v2^	-	-	CatB4.v1?	-	sul2
SRR5973325	SAMN07525444	Houston Methodist Hospital	2017-02-18	USA: Houston	Klebsiella pneumoniae	strong	69	239513	407086	5103042	no	-	ST46-1LV	0	0	0	0	-	0	-	0	-	0	-	0	-	0	-	wzi64	KL64	?-	Good	0.9984	KL64_11_wcoU,KL64_12_wcoT	O2v1	O2	none	Very high	0.9864		-	-	-	-	-	-	-	-	-
SRR5385668	SAMN06438037	Houston Methodist Hospital	2014-01-11	USA: Houston	Klebsiella pneumoniae	strong	1900-03-18	240966	807583	5458288	no	-	ST462	0	1	8	11	-	0	-	0	-	0	-	0	-	0	-	wzi173	KL149	none	Very high	0.9986		O4	O4	none	Very high	0.9973		aac(6')-Ib-cr.v2;strA.v1^;strB.v1	-	-	qnrB1.v2^	-	-	CatB4.v1?	-	sul2
SRR5385670	SAMN06438035	Houston Methodist Hospital	2014-01-11	USA: Houston	Klebsiella pneumoniae	strong	1900-03-25	203675	940012	5459200	no	-	ST462	0	1	8	11	-	0	-	0	-	0	-	0	-	0	-	wzi173	KL149	none	Very high	0.9987		O4	O4	none	Very high	0.9973		aac(6')-Ib-cr.v2;strA.v1^;strB.v1	-	-	qnrB1.v2^	-	-	CatB4.v1?	-	sul2
SRR5385671	SAMN06438034	Houston Methodist Hospital	2014-01-11	USA: Houston	Klebsiella pneumoniae	strong	1900-03-23	203675	940013	5459298	no	-	ST462	0	1	8	11	-	0	-	0	-	0	-	0	-	0	-	wzi173	KL149	none	Very high	0.9987		O4	O4	none	Very high	0.9973		aac(6')-Ib-cr.v2;strA.v1^;strB.v1	-	-	qnrB1.v2^	-	-	CatB4.v1?	-	sul2
SRR5385673	SAMN06438032	Houston Methodist Hospital	2014-01-11	USA: Houston	Klebsiella pneumoniae	strong	1900-03-20	203802	807504	5456868	no	-	ST462	0	1	8	11	-	0	-	0	-	0	-	0	-	0	-	wzi173	KL149	none	Very high	0.9987		O4	O4	none	Very high	0.9973		aac(6')-Ib-cr.v2;strA.v1^;strB.v1	-	-	qnrB1.v2^	-	-	CatB4.v1?	-	sul2
SRR12902502	SAMN16558261	CDC	2017	USA	Klebsiella pneumoniae	strong	70	519182	777579	5598628	no	-	ST48	2	2	5	5	ybt 0; ICEKp10	227-1LV	clb 3	17-2LV	-	0	-	0	-	0	-	wzi167	KL124	none	Very high	0.9962		O1v1	O1	none	Very high	0.9829		-	-	-	qnrS1	-	-	-	-	-
SRR12902651	SAMN16558132	CDC	2017	USA	Klebsiella pneumoniae	strong	74	383692	777475	5608694	no	-	ST48	2	2	5	5	ybt 0; ICEKp10	227-1LV	clb 3	17-2LV	-	0	-	0	-	0	-	wzi167	KL124	none	Very high	0.9963		O1v1	O1	none	Very high	0.9829		-	-	-	qnrS1	-	-	-	-	-
SRR5666405	SAMN07212927	CDC	2015-12-13	USA	Klebsiella pneumoniae	strong	66	519182	777650	5609379	no	-	ST48	2	2	5	5	ybt 0; ICEKp10	227-1LV	clb 3	17-2LV	-	0	-	0	-	0	-	wzi167	KL124	none	Very high	0.9962		O1v1	O1	none	Very high	0.9829		-	-	-	qnrS1	-	-	-	-	-
SRR6793845	SAMN08623788	Stanford	2014-01-08	USA: Palo Alto	Klebsiella pneumoniae	strong	124	263711	656041	5506281	no	-	ST48	1	2	7	10	ybt 10; ICEKp4	20-2LV	-	0	-	0	-	0	-	0	-	wzi62	KL62	-	High	0.9971	KL62_12	O1v1	O1	none	Very high	0.9787		aac(3)-IIa.v1^	-	-	qnrB4	-	-	-	-	sul1;sul1
SRR10377139	SAMN13166996	CDC	2016	USA	Klebsiella pneumoniae	strong	79	519182	692131	5611853	no	-	ST48-1LV	2	2	5	5	ybt 0; ICEKp10	227-3LV	clb 3	17-2LV	-	0	-	0	-	0	-	wzi167	KL124	none	Very high	0.9962		O1v1	O1	none	Very high	0.9829		-	-	-	qnrS1	-	-	-	-	-
SRR14449908	SAMN19016685	Hackensack-Meridian	2017	USA	Klebsiella pneumoniae	strong	76	258848	485545	5489451	no	-	ST485	0	0	1	0	-	0	-	0	-	0	-	0	-	0	-	wzi101	KL24	none	Very high	0.9902		O2v1	O2	none	Very high	0.9876		-	-	-	-	-	-	-	-	-
SRR6836082	SAMN08713129	CDC	2017-08	USA: California	Klebsiella pneumoniae	strong	84	275824	531086	5269524	no	-	ST491	0	0	0	0	-	0	-	0	-	0	-	0	-	0	-	wzi108	KL118	?-	Good	0.9807	KL118_17_rmlB,KL118_18_rmlA,KL118_20_rmlC	unknown (best match = OL101)	unknown	?-+	None	0.9161	OL101_01_rfbB,OL101_02_rfbA,OL101_04_rfbC,OL101_09_glycosylhydrolase	-	-	-	-	-	-	-	-	-
SRR6836083	SAMN08713128	CDC	2017-08	USA: California	Klebsiella pneumoniae	strong	85	225511	531086	5268535	no	-	ST491	0	0	0	0	-	0	-	0	-	0	-	0	-	0	-	wzi108	KL118	?-	Good	0.9807	KL118_17_rmlB,KL118_18_rmlA,KL118_20_rmlC	unknown (best match = OL101)	unknown	?-+	None	0.9161	OL101_01_rfbB,OL101_02_rfbA,OL101_04_rfbC,OL101_09_glycosylhydrolase	-	-	-	-	-	-	-	-	-
SRR6836084	SAMN08713127	CDC	2017-08	USA: California	Klebsiella pneumoniae	strong	86	275824	531086	5269926	no	-	ST491	0	0	0	0	-	0	-	0	-	0	-	0	-	0	-	wzi108	KL118	?-	Good	0.9807	KL118_17_rmlB,KL118_18_rmlA,KL118_20_rmlC	unknown (best match = OL101)	unknown	?-+	None	0.9161	OL101_01_rfbB,OL101_02_rfbA,OL101_04_rfbC,OL101_09_glycosylhydrolase	-	-	-	-	-	-	-	-	-
SRR14449375	SAMN19016589	Hackensack-Meridian	2017	USA	Klebsiella pneumoniae	strong	154	122299	324683	5613933	no	-	ST551	0	1	8	13	-	0	-	0	-	0	-	0	-	0	-	wzi18	KL10	?-	Good	0.9663	KL10_09_wclP	O1/O2v1	unknown	none	Very high	0.9804		aac(3)-IIa.v1^;aac(6')-Ib-cr.v2;strA.v1^;strB.v1	-	-	qnrB1.v2^	-	-	CatB4.v1?;floR.v1*	-	sul2
SRR15569599	SAMN09266911	Washington University	2017	USA: St. Louis, MO	Klebsiella pneumoniae	strong	93	186752	954959	5431507	no	-	ST551	0	1	8	11	-	0	-	0	-	0	-	0	-	0	-	wzi18	KL10	none	Very high	0.9663		O1v1	O1	none	Very high	0.9806		aac(6')-Ib-cr.v2;strA.v1^;strB.v1	-	-	qnrB1.v2^	-	-	CatB4.v1?	-	sul2
SRR5387010	SAMN06437614	Houston Methodist Hospital	2013-02-27	USA: Houston	Klebsiella pneumoniae	strong	162	100228	324531	5406674	no	-	ST551	0	1	8	11	-	0	-	0	-	0	-	0	-	0	-	wzi18	unknown (best match = KL10)	?-	None	0.9659	KL10_09_wclP,KL10_10_wzx,KL10_12_wcaN,KL10_14_wzy,KL10_16_wbaZ	O1v1	O1	none	Very high	0.9806		aac(3)-IIa.v1^;aac(6')-Ib-cr.v2;strA.v1^;strB.v1	-	-	qnrB1.v2^	-	-	CatB4.v1?	-	sul2
SRR6793833	SAMN08623814	Stanford	2015-10-31	USA: Palo Alto	Klebsiella pneumoniae	strong	131	133113	409001	5488939	no	-	ST551	0	1	9	15	-	0	-	0	-	0	-	0	-	0	-	wzi18	KL10	none	Very high	0.9662		O1v1	O1	none	Very high	0.9806		aac(6')-Ib-cr.v2;aadA16*;strA.v1^;strB.v1	-	-	qnrB19^	-	-	CatB4.v1?	arr-3	sul1;sul2
SRR5385964	SAMN06438710	Houston Methodist Hospital	2014-10-22	USA: Houston	Klebsiella pneumoniae	strong	1900-04-01	151753	361101	5469069	no	-	ST628	0	1	8	12	-	0	-	0	-	0	-	0	-	0	-	wzi409	KL2	none	Very high	0.9875		O3b	O3b	none	Very high	0.9932		aac(3)-IIa.v1^;aac(6')-Ib-cr.v2;strA.v1^;strB.v1	-	-	qnrB1.v2^	-	-	CatB4.v1?	-	sul2
SRR6793818	SAMN08623797	Stanford	2014-11-19	USA: Palo Alto	Klebsiella pneumoniae	strong	101	150632	541550	5503372	no	-	ST628	0	1	8	12	-	0	-	0	-	0	-	0	-	0	-	wzi409	KL2	none	Very high	0.9874		O3b	O3b	none	Very high	0.9931		aac(3)-IIa.v1^;aac(6')-Ib-cr.v2;strA.v1^;strB.v1	-	-	qnrB1.v2^	-	-	CatB4.v1?	-	sul2
SRR6793837	SAMN08623796	Stanford	2014-11-08	USA: Palo Alto	Klebsiella pneumoniae	strong	102	151753	541612	5495545	no	-	ST628	0	1	8	12	-	0	-	0	-	0	-	0	-	0	-	wzi409	KL2	none	Very high	0.9875		O3b	O3b	none	Very high	0.9932		aac(3)-IIa.v1^;aac(6')-Ib-cr.v2;strA.v1^;strB.v1	-	-	qnrB1.v2^	-	-	CatB4.v1?	-	sul2
SRR6793808	SAMN08623817	Stanford	2015-12-24	USA: Palo Alto	Klebsiella pneumoniae	strong	188	148361	365456	5603707	no	-	ST628	0	2	9	13	-	0	-	0	-	0	-	0	-	0	-	wzi409	KL2	none	Very high	0.9875		O3b	O3b	none	Very high	0.9931		aac(3)-IIa.v1^;aac(6')-Ib-cr.v2;strA.v1^;strB.v1	-	-	qnrB1.v2^	-	-	CatB4.v1?	-	sul2
SRR13965555	SAMN18313885	Utah Public Health Laboratory	2021-01-25	USA	Klebsiella pneumoniae	strong	69	210378	446387	5579692	no	-	ST65	5	0	0	0	ybt 17; ICEKp10	235-2LV	clb 3	13-2LV	iuc 1	1	iro 1	10	rmp 1; KpVP-1	38	rmpA2_5-54%	wzi72	KL2	none	Very high	0.984		O1v2	O1	-	High	0.9897	O1/O2v2_07_kfoC	-	-	-	-	-	-	-	-	-
SRR12508828	SAMN15868276	Hackensack-Meridian	2017	USA: Northeast	Klebsiella pneumoniae	strong	233	81459	394946	5577315	no	-	ST678	0	0	0	0	-	0	-	0	-	0	-	0	-	0	-	wzi50	unknown (best match = KL15)	?-	None	0.9982	KL15_08_wceN,KL15_09_wceM,KL15_10_wcsR,KL15_11_wcaN,KL15_12_wzy,KL15_13_wckI,KL15_14_wzx	O4	O4	?-	Good	0.9966	O4_06_glycosyltransferase	-	-	-	-	-	-	-	-	-
SRR12509540	SAMN15869088	Hackensack-Meridian	2017	USA: Midwest	Klebsiella pneumoniae	strong	85	318685	704138	5418719	no	-	ST70	0	0	0	0	-	0	-	0	-	0	-	0	-	0	-	wzi162	KL122	none	Very high	0.9996		O2v2	O2	none	Very high	0.9849		-	-	-	-	-	-	-	-	-
SRR15569600	SAMN09266908	Washington University	2017	USA: St. Louis, MO	Klebsiella pneumoniae	strong	205	122470	575977	5872201	no	-	ST70	0	0	0	0	-	0	-	0	-	0	-	0	-	0	-	wzi162	KL122	none	Very high	0.9994		O1v2	O1	none	Very high	0.9851		-	-	-	-	-	-	-	-	-
SRR5973348	SAMN07525432	Houston Methodist Hospital	2017-02-27	USA: Houston	Klebsiella pneumoniae	strong	93	214989	529747	5543733	no	-	ST753	0	0	0	0	-	0	-	0	-	0	-	0	-	0	-	-	KL3	?	Good	0.9958		O2v2	O2	none	Very high	0.9842		-	-	-	-	-	-	-	-	-
SRR5093716	SAMN05956140	JCVI	2015	USA: North Carolina	Klebsiella pneumoniae	strong	1900-04-10	224963	678204	5519615	no	-	ST76	0	2	7	11	-	0	-	0	-	0	-	0	-	0	-	wzi100	KL10	none	Very high	0.9676		unknown (best match = O3/O3a)	unknown	?-	None	0.9836	O3/O3a_03_wzm,O3/O3a_04_wzt,O3/O3a_05_wbdD,O3/O3a_06_wbdA,O3/O3a_07_wbdB	aac(6')-Ib-cr.v2^;aadA17*;ant(2'')-Ia;aph3-Ia.v1*?	-	-	-	-	mphA	catB3.v2	arr-3	sul1
SRR5093718	SAMN05956141	JCVI	2015	USA: North Carolina	Klebsiella pneumoniae	strong	1900-03-23	224966	714349	5503556	no	-	ST76	0	2	1	1	-	0	-	0	-	0	-	0	-	0	-	wzi100	KL10	none	Very high	0.9675		O3/O3a	O3/O3a	?	Good	0.9798		-	-	-	-	-	-	-	-	-
SRR13619182	SAMN17767337	MDH	2020	USA	Klebsiella pneumoniae	strong	111	377041	832899	6007734	no	-	ST76	0	2	9	15	-	0	-	0	-	0	-	0	-	0	-	wzi23	KL14	?-+	Good	0.9971	KL14_11,KL14_12,KL14_16	O5	O5	*	High	0.9424		aac(3)-IIa.v1^;aac(3)-IId^;aac(6')-Ib-cr.v2;strA.v1^;strB.v1	-	-	qnrS1	-	-	CatB4.v1;floR.v2*	-	sul2
SRR5386386	SAMN06437219	Houston Methodist Hospital	2012-02-23	USA: Houston	Klebsiella pneumoniae	strong	110	177181	399780	5509964	no	-	ST76	0	1	3	3	-	0	-	0	-	0	-	0	-	0	-	wzi100	KL10	?	Good	0.9675		O3/O3a	O3/O3a	?-	Good	0.9791	O3/O3a_07_wbdB	ant(2'')-Ia	-	-	qnrS1	-	-	-	-	-
SRR5666458	SAMN07212745	CDC	2014-06-25	USA	Klebsiella pneumoniae	strong	69	398688	1137447	5466886	no	-	ST776	0	2	2	2	-	0	-	0	-	0	-	0	-	0	-	wzi59	KL3	none	Very high	0.9959		O2v2	O2	none	Very high	0.9842		aac(6')-Ib'.v1	-	-	-	-	-	-	-	-
SRR13085629	SAMN16823377	Wadsworth Center	2017	USA	Klebsiella pneumoniae	strong	128	158895	458315	5752629	no	-	ST78	1	2	10	18	ybt 14; ICEKp5	140-1LV	-	0	-	0	-	0	-	0	-	wzi2	unknown (best match = KL2)	?-	None	0.9973	KL2_07,KL2_09,KL2_10,KL2_11_wzx	O1v1	O1	none	Very high	0.9999		aac(3)-IId^;aac(6')-Ib-cr.v2;aadA2^;aph(3')-VI;sat-2	-	-	qnrB1.v2^	-	mphE.v2^;msrE	CatB4.v1	-	sul1
SRR13085630	SAMN16823376	Wadsworth Center	2017	USA	Klebsiella pneumoniae	strong	137	156496	571497	5753308	no	-	ST78	1	2	10	18	ybt 14; ICEKp5	140-1LV	-	0	-	0	-	0	-	0	-	wzi2	unknown (best match = KL2)	?-	None	0.9973	KL2_07,KL2_09,KL2_10,KL2_11_wzx,KL2_13	O1v1	O1	none	Very high	0.9999		aac(3)-IId^;aac(6')-Ib'.v1;aadA2^;aph(3')-VI;sat-2	-	-	qnrB1.v2^	-	mphE.v2^;msrE	CatB4.v1	-	sul1
SRR5386840	SAMN06438322	Houston Methodist Hospital	2014-03-18	USA: Houston	Klebsiella pneumoniae	strong	75	288068	532032	5534876	no	-	ST784	0	1	3	3	-	0	-	0	-	0	-	0	-	0	-	wzi118	KL146	*	Very high	0.9516		O1v2	O1	none	Very high	0.9836		ant(2'')-Ia	-	-	qnrS1	-	-	-	-	-
SRR9858886	SAMN12392798	Columbia	2011-10-20	USA: New York	Klebsiella pneumoniae	strong	1902-04-17	31274	265806	6126916	no	-	ST821-2LV	0	2	7	7	-	0	-	0	-	0	-	0	-	0	-	wzi29	KL10	?-+*	Good	0.9657	KL10_10_wzx,KL10_12_wcaN,KL10_20_ugd	O3/O3a	O3/O3a	?	Good	0.9801		aadA16*	-	-	qnrB6^	-	-	-	arr-3	-
SRR12509424	SAMN15868968	Hackensack-Meridian	2016	USA: South	Klebsiella pneumoniae	strong	122	372641	1294191	5643098	no	-	ST834	0	2	3	3	-	0	-	0	-	0	-	0	-	0	-	-	KL123	*	Very high	0.9514		O3b	O3b	none	Very high	0.99		-	-	-	-	-	-	-	-	-
SRR1582887	SAMN03024602	University of Virginia Health System	2011-11	USA: Virginia	Klebsiella pneumoniae	strong	201	106120	376505	5689948	no	-	ST941	0	2	5	7	-	0	-	0	-	0	-	0	-	0	-	wzi25	KL25	-	High	0.9985	KL25_09_wfeD	O2v2	O2	none	Very high	0.9938		aac(6')-Ib'.v1*;aadA*;ant(2'')-Ia	-	-	qnrA1	-	-	-	-	sul1
SRR2965687	SAMN03733783	University of Virginia Health System	2011-09	USA: Virginia	Klebsiella pneumoniae	strong	183	109484	433845	5733057	no	-	ST941	0	2	5	10	-	0	-	0	-	0	-	0	-	0	-	wzi25	KL25	-	High	0.9985	KL25_09_wfeD	O2v2	O2	none	Very high	0.9938		aac(6')-IIc;aac(6')-Ib'.v1*;aadA*;aadA2	-	-	-	-	-	-	-	sul1;sul2
SRR2965688	SAMN03733784	University of Virginia Health System	2011-09	USA: Virginia	Klebsiella pneumoniae	strong	195	122489	362195	5838069	no	-	ST941	0	3	7	14	-	0	-	0	-	0	-	0	-	0	-	wzi25	KL25	-	High	0.9985	KL25_09_wfeD	O2v2	O2	none	Very high	0.9938		aac(6')-IIc;aac(6')-Ib'.v1*;aadA*;aadA2;strA.v1;strB.v1	mcr-9.1	-	qnrB2.v1^	-	-	-	-	sul1;sul2
SRR2965689	SAMN03733785	University of Virginia Health System	2011-09	USA: Virginia	Klebsiella pneumoniae	strong	181	125842	359970	5725205	no	-	ST941	0	2	6	12	-	0	-	0	-	0	-	0	-	0	-	wzi25	KL25	-	High	0.9985	KL25_09_wfeD	O2v2	O2	none	Very high	0.9938		aac(6')-Ib'.v1*;aadA*;aadA2;strA.v1;strB.v1	-	-	qnrB2.v1^	-	-	-	-	sul1;sul1*
SRR2965691	SAMN03733786	University of Virginia Health System	2011-09	USA: Virginia	Klebsiella pneumoniae	strong	201	122489	438539	5836832	no	-	ST941	0	3	7	14	-	0	-	0	-	0	-	0	-	0	-	wzi25	KL25	-	High	0.9985	KL25_09_wfeD	O2v2	O2	none	Very high	0.9938		aac(6')-IIc;aac(6')-Ib'.v1*;aadA*;aadA2;strA.v1;strB.v1	mcr-9.1	-	qnrB2.v1^	-	-	-	-	sul1;sul2
SRR12763995	SAMN16340240	University of Pittsburg	2019	USA: Pittsburgh,	Klebsiella pneumoniae	strong	167	119710	318563	5409266	no	-	ST941-1LV	0	1	4	6	-	0	-	0	-	0	-	0	-	0	-	wzi70	unknown (best match = KL133)	-+*	None	0.7593	KL133_05_wzb,KL133_06_wzc,KL133_07_wzy,KL133_08_wcuD,KL133_09,KL133_10_wcuI,KL133_11_manC,KL133_12_manB,KL133_13_wbaZ,KL133_15_wcuA,KL133_16_wcaL,KL133_17_wzx	O2v2	O2	none	Very high	0.9657		aac(3)-IIa.v1*	-	-	-	-	-	-	-	sul1;sul1
SRR12764001	SAMN16340235	University of Pittsburg	2019	USA: Pittsburgh,	Klebsiella pneumoniae	strong	181	128235	264868	5614891	no	-	ST941-1LV	0	1	4	6	-	0	-	0	-	0	-	0	-	0	-	wzi70	unknown (best match = KL133)	-+*	None	0.7593	KL133_05_wzb,KL133_06_wzc,KL133_07_wzy,KL133_08_wcuD,KL133_09,KL133_10_wcuI,KL133_11_manC,KL133_12_manB,KL133_13_wbaZ,KL133_15_wcuA,KL133_16_wcaL,KL133_17_wzx	O1v2	O1	none	Very high	0.9657		aac(3)-IIa.v1*	-	-	-	-	-	-	-	sul1;sul1
SRR13259130	SAMN16951201	CDC	2016	USA	Klebsiella pneumoniae	strong	66	281944	864089	5409503	no	-	ST995	0	1	7	7	-	0	-	0	-	0	-	0	-	0	-	wzi215	KL117	?	Good	0.9963		O1v1	O1	none	Very high	0.985		aac(3)-IId^	-	-	qnrS1	-	mphA	catII.2*	-	sul2
[truncated: 62 more columns]
